# Supplementary material for: Evaluating the causal effect of circulating proteome on the risk of inflammatory bowel disease-related traits using Mendelian randomization
Source: Front Immunol. 2024 Jul 31;15:1434369. doi: 10.3389/fimmu.2024.1434369 (PMC11321985; doi:10.3389/fimmu.2024.1434369)
Supplement: Supplementary file 2 [file DataSheet_2.xlsx]

## Sheet: Overview of Supplementary Table
Table	Name	Note
Supplementary Table 1	Source information of the instrumental variables
Supplementary Table 2	Bonferroni P-value threshold for each outcome
Supplementary Table 3	Information of the instrumental variables
Supplementary Table 4	Main analyses results of the cis-only MR
Supplementary Table 5	Associations of cis-only MR-prioritized proteins with the outcomes	Data in bold denote statistically significant results. *indicate instruments that associated with more than one proteins.
Supplementary Table 6	Sensitivity analyses results of cis-only MR
Supplementary Table 7	Significant results of the main analyses of cis + trans MR	*indicate instruments that associated with more than one proteins. β', SE' and P' represent the results of MR analyses that exclude instruments associated with more than one proteins.
Supplementary Table 8	Main analyses results of the cis + trans MR
Supplementary Table 9	Significant results newly identified by the sensitivity analyses of cis + trans MR	In the sensitivity analyses, all significant association detected by the main analyses remained, while these 16 associations with MR evidence were newly identified
Supplementary Table 10	Sensitivity analyses results of of cis + trans MR
Supplementary Table 11	Colocalization of the pQTLs that prioritized by the cis-only MR analyses with OA risk loci
Supplementary Table 12	Colocalization of the pQTLs that prioritized by the main analyses of cis + trans MR with OA risk loci
Supplementary Table 13	Steiger filtering analysis for associations identified by cis-only MR
Supplementary Table 14	Steiger filtering analysis for associations identified by main analyses of cis + trans MR
Supplementary Table 15	Steiger filtering analysis for associations identified by sensitivity analyses of cis-only MR
Supplementary Table 16	Steiger filtering analysis for associations identified by sensitivity analyses of cis + trans MR
Supplementary Table 17	GO pathway enrichment analysis for proteins prioritized by cis-only MR	BP: biological process. MF: molecular function. CC: cellular component. ID: ID of the GO term. GeneRatio: ratio of input genes that are annotated in a term. BgRatio: ratio of all genes that are annotated in this term. geneID: ID of gene enriched in the term. Count: number of genes enriched in the term.
Supplementary Table 18	GO pathway enrichment analysis for proteins prioritized by cis + trans MR	BP: biological process. MF: molecular function. CC: cellular component. ID: ID of the GO term. GeneRatio: ratio of input genes that are annotated in a term. BgRatio: ratio of all genes that are annotated in this term. geneID: ID of gene enriched in the term. Count: number of genes enriched in the term.
Supplementary Table 19	KEGG pathway enrichment analysis for proteins prioritized by cis-only MR	ID: ID of the KEGG term. GeneRatio: ratio of input genes that are annotated in a term. BgRatio: ratio of all genes that are annotated in this term. geneID: ID of gene enriched in the term. Count: number of genes enriched in the term.
Supplementary Table 20	KEGG pathway enrichment analysis for proteins prioritized by cis + trans MR	ID: ID of the KEGG term. GeneRatio: ratio of input genes that are annotated in a term. BgRatio: ratio of all genes that are annotated in this term. geneID: ID of gene enriched in the term. Count: number of genes enriched in the term.
Supplementary Table 21	Drug targets of the MR-prioritized proteins

## Sheet: Supplementary Table 1
Article	abridge	Author	Cohort	Population	Sample size	Method of serum protein measurement	Numbers of protein measured	Method of genotyping	P-value threshold of pQTLs selection
Connecting genetic risk to disease end points through the human blood plasma proteome	ConGe	Karsten Suhre, et al	KORA F4 study	Subjects living in southern Germany with age of 32–81	997	SOMAscan assay	1124	Affymetrix Axiom Array	8.72e-11
Genome and epigenome wide studies of neurological protein biomarkers in the Lothian Birth Cohort 1936	GenEpi	Robert F. Hillary, et al	Lothian Birth Cohort 1936	Scottish individuals born in 1936, with approximately 70 years of age upon recruitment	750	92-plex proximity extension assay (Olink® neurology biomarker panel)	92	Illumina 610-Quadv1 genotype array	5.4e-10
Genetic architecture of host proteins involved in SARS-CoV-2 infection	GenArc	Maik Pietzner, et al	Fenland study	Caucasian-ancestry born between 1950 and 1975, recruited from general practice surgeries in the Cambridgeshire region in the UK from 2005 to 2015	10708	SOMAscan assay	179	Affymetrix UK Biobank Axiom array (OMICs, N = 8350), Illumina Infinium Core Exome 24v1 (Core-Exome, N = 1026), Affymetrix SNP5.0 (GWAS, N = 1332)	5e-08
Genomic atlas of the human plasma proteome	GenAtl	Benjamin B. Sun, et al	INTERVAL study	Blood donors aged 18 years and older were recruited at 25 centres of England’s National Health Service Blood and Transplant	3301	SOMAscan assay	2994	Affymetrix UK Biobank Axiom array	1.5e-11
Genome‐wide mapping of plasma protein QTLs identifies putatively causal genes and pathways for cardiovascular disease	GenMap	Chen Yao, et al	Framingham Heart Study	The Framingham Heart Study Offspring and Third Generation cohorts	6861	Multiplex immunoassays	71	Affymetrix 500 K mapping arrays, 50 K supplemental Human Gene Focused arrays, Illumina Human Exome BeadChip v.1.0	1.25E-7 for cis-pQTLs, 7.04E-10 for trans-pQTLs
Large-scale integration of the plasma proteome with genetics and disease	LarInt	Egil Ferkingstad , et al	Icelandic Cancer Project (52% of participants) and deCODE genetics (48% of participants)	Icelandic Cancer Project: Icelanders with prevalent and newly diagnosed cancer and their relatives, along with a control population; deCODE genetics: participants from deCODE Health study and various programs at deCODE	35559	SOMAscan assay	4719	Illumina SNP chips	1.8e-09
Mapping of 79 loci for 83 plasma protein biomarkers in cardiovascular disease	MapOf	Lasse Folkersen, et al	IMPROVE study	Participants aged between 55 to 79 years with at least three cardiovascular risk factors but without symptoms of cardiovascular disease in Finland, France, Italy, the Netherlands, and Sweden	3394	ProSeek CVD array I	83	Illumina CardioMetabochip and Immunochip arrays	5e-08
Whole-genome sequencing analysis of the cardiometabolic proteome	WhoSe	Arthur Gilly, et al	MANOLIS study	Not available	1407	Proximity extension assay (Olink® CVDⅡ, CVDⅢ, Metabolism panel)	257	HiSeqX platform (Illumina)	7.45e-11
A genome-wide association study of serum proteins reveals shared loci with common diseases	GenAss	Alexander Gudjonsson, et al	AGES–Reykjavik study	Icelanders aged 66 through 96	5368	SOMAscan assay	4135	Illumina hu370CNV array (N = 3219), Illumina Infinium Global Screening Array (N = 2705)	1.05e-11
Plasma proteomic associations with genetics and health in the UK Biobank	ukbppp	Benjamin B. Sun2, et al	UK Biobank study	UK Biobank participants	54219	Proximity extension assay (Olink® CVDⅡ, CVDⅢ, Metabolism panel)	2923	Affymetrix UK Biobank Axiom array	5e-08
STable 1:Source information of the instrumental variables

## Sheet: Supplementary Table 2
cis-pQTL analyses			All pQTL analyses
Outcomes	P values		Outcomes	P values
IBD	0.05/4705		IBD	0.05/6559
CD	0.05/4704		CD	0.05/6557
UC	0.05/4703		UC	0.05/6557

## Sheet: Supplementary Table 3
Source	Instrumental variables											Exposure (proteins)
	SNP	effect allele	other allele	effect allele frequency	β	SE	P value	chromosome	position	F	cis/trans		chromosome	start position	end position
ukbppp	rs11719450	C	T	0.369563	0.0399102	0.00730378	4.65e-08	3	58456811	29.8588	trans	A1BG	19	58345178	58353492
ukbppp	rs148854510	C	T	0.0292663	-0.116663	0.0213033	4.34e-08	19	58327201	29.9897	trans	A1BG	19	58345178	58353492
ukbppp	rs73064890	G	A	0.0173555	-0.161838	0.0285286	1.4e-08	19	57817149	32.181	trans	A1BG	19	58345178	58353492
ukbppp	rs575211862	C	T	0.0834245	0.0767921	0.0131756	5.6e-09	1	161625293	33.9697	trans	A1BG	19	58345178	58353492
ukbppp	rs661955	G	C	0.522947	0.0424582	0.00712537	2.54e-09	1	234842856	35.5065	trans	A1BG	19	58345178	58353492
ukbppp	rs3755161	A	G	0.036645	-0.112323	0.0187661	2.16e-09	2	169875242	35.8253	trans	A1BG	19	58345178	58353492
ukbppp	rs58231973	G	A	0.577805	-0.0444604	0.00708806	3.55e-10	14	58797647	39.3452	trans	A1BG	19	58345178	58353492
ukbppp	rs13230583	T	C	0.207461	-0.054453	0.00864482	3e-10	7	150317278	39.6764	trans	A1BG	19	58345178	58353492
ukbppp	rs2885060	A	G	0.971101	0.138139	0.0215053	1.33e-10	19	57990956	41.2612	trans	A1BG	19	58345178	58353492
ukbppp	rs7245923	C	T	0.078074	-0.0886414	0.0135155	5.44e-11	19	58874709	43.0139	cis	A1BG	19	58345178	58353492
ukbppp	rs555437818	A	C	0.521835	-0.0469941	0.00709048	3.41e-11	6	42944988	43.9274	trans	A1BG	19	58345178	58353492
ukbppp	rs4801604	T	C	0.321735	-0.060565	0.0076864	3.29e-15	19	59050782	62.0865	cis	A1BG	19	58345178	58353492
ukbppp	rs45601339	T	C	0.0578173	-0.19073	0.0152322	5.7e-36	19	58718247	156.788	cis	A1BG	19	58345178	58353492
ukbppp	rs1265957	A	G	0.952234	0.297273	0.0166904	5.8e-71	19	58858676	317.232	cis	A1BG	19	58345178	58353492
GenAtl	rs2304456	G	T	0.12	0.46	0.04	1.6e-36	3	186445052	132.25	trans	A1CF	10	52559169	52645435
GenAss	rs2304456	G	NA	0.1197	0.40743	0.0293632	8.91e-44	3	186445052	192.53	trans	A1CF	10	52559169	52645435
LarInt	rs5030044	G	A	0.1221	0.42	0.0120508	1e-200	3	186449122	1214.7	trans	A1CF	10	52559169	52645435
LarInt	rs205757	G	A	0.3388	-0.05	0.00818902	1.02e-09	7	130582489	37.28	trans	A2M	12	9220260	9268825
LarInt	rs80177247	G	A	0.1955	-0.07	0.0110095	2.04e-10	10	5296243	40.4263	trans	A2M	12	9220260	9268825
LarInt	rs9884482	C	T	0.3645	0.07	0.00891748	4.17e-15	4	106081636	61.6186	trans	A2M	12	9220260	9268825
LarInt	rs516316	G	C	0.3944	-0.07	0.00782772	3.8e-19	19	49206145	79.9697	trans	A2ML1	12	8975068	9039597
LarInt	rs6073952	A	G	0.2177	0.08	0.00931047	8.51e-18	20	44536932	73.8307	trans	A4GALT	22	43088127	43117304
GenAss	rs8138197	A	NA	0.4797	-0.219303	0.0188488	2.74e-31	22	43114551	135.37	cis	A4GALT	22	43088127	43117304
GenAss	rs664034	C	NA	0.4154	-0.233886	0.0186915	6.34e-36	11	59930966	156.574	trans	A4GALT	22	43088127	43117304
LarInt	rs10792266	A	G	0.287	0.15	0.00942867	5.5e-57	11	60101403	253.094	trans	A4GALT	22	43088127	43117304
GenAss	rs1048996	A	NA	0.436	0.143613	0.0193438	1.13e-13	3	194061043	55.1193	trans	A4GNT	3	137842560	137851229
LarInt	rs7632402	T	G	0.3006	0.06	0.00780302	1.48e-14	3	137861603	59.1258	cis	A4GNT	3	137842560	137851229
LarInt	rs4974539	A	G	0.4429	0.11	0.00812428	9.12e-42	3	194061907	183.323	trans	A4GNT	3	137842560	137851229
LarInt	rs7095637	C	T	0.483	-0.14	0.00812793	1.74e-66	10	2977379	296.685	trans	AAGAB	15	67493371	67547533
LarInt	rs2388595	T	C	0.3753	0.24	0.00849011	8.51e-176	10	3138009	799.09	trans	AAGAB	15	67493371	67547533
ukbppp	rs77047647	G	A	0.0734888	0.0864562	0.0144727	2.32e-09	11	78362125	35.6856	trans	AAMDC	11	77821109	77918432
ukbppp	rs1224954	G	A	0.383771	-0.048558	0.0078756	7.02e-10	11	76488545	38.0149	trans	AAMDC	11	77821109	77918432
ukbppp	rs11237286	T	C	0.0235213	0.157975	0.0254051	5.03e-10	11	77473409	38.6665	cis	AAMDC	11	77821109	77918432
ukbppp	rs12420408	T	G	0.192027	-0.0621414	0.00982319	2.52e-10	11	76828067	40.0181	trans	AAMDC	11	77821109	77918432
ukbppp	rs117243587	G	C	0.0152836	-0.200996	0.0309944	8.88e-11	11	78230583	42.0541	trans	AAMDC	11	77821109	77918432
ukbppp	rs117730111	T	G	0.0863117	-0.0900095	0.0136069	3.72e-11	11	76567950	43.7581	trans	AAMDC	11	77821109	77918432
ukbppp	rs78194335	T	C	0.0467928	0.122151	0.0182794	2.35e-11	11	77389769	44.655	cis	AAMDC	11	77821109	77918432
ukbppp	rs112420693	A	G	0.0734175	0.116699	0.0169826	6.34e-12	11	77035853	47.22	cis	AAMDC	11	77821109	77918432
ukbppp	rs1149593	A	G	0.749572	0.0631791	0.00903702	2.73e-12	11	76463940	48.8761	trans	AAMDC	11	77821109	77918432
ukbppp	rs116945460	G	C	0.0420847	0.13444	0.0191776	2.38e-12	11	77474509	49.1438	cis	AAMDC	11	77821109	77918432
ukbppp	rs2852253	C	T	0.408363	-0.0554638	0.00775484	8.54e-13	11	78721345	51.1533	trans	AAMDC	11	77821109	77918432
ukbppp	rs1942883	G	A	0.0191069	-0.209981	0.0281477	8.65e-14	11	78821660	55.6512	trans	AAMDC	11	77821109	77918432
ukbppp	rs75234264	T	A	0.0661734	0.117831	0.015225	1e-14	11	77272176	59.8969	cis	AAMDC	11	77821109	77918432
ukbppp	rs71469599	C	T	0.064519	0.120841	0.0155064	6.54e-15	11	77664698	60.7305	cis	AAMDC	11	77821109	77918432
ukbppp	rs12277887	T	G	0.0107051	-0.355891	0.0444177	1.13e-15	11	78215484	64.1981	trans	AAMDC	11	77821109	77918432
ukbppp	rs112272550	A	G	0.0300829	-0.180559	0.0221475	3.56e-16	11	77940327	66.4644	cis	AAMDC	11	77821109	77918432
ukbppp	rs565171683	A	C	0.204465	-0.0927704	0.0111928	1.15e-16	11	78219639	68.6976	trans	AAMDC	11	77821109	77918432
ukbppp	rs72949667	T	C	0.036068	0.183614	0.0206326	5.62e-19	11	77487605	79.1961	trans	AAMDC	11	77821109	77918432
ukbppp	rs61900163	C	T	0.073892	0.161738	0.0147213	4.43e-28	11	77463228	120.707	cis	AAMDC	11	77821109	77918432
ukbppp	rs12272962	C	A	0.0816933	0.156038	0.0140374	1.05e-28	11	77261584	123.563	trans	AAMDC	11	77821109	77918432
ukbppp	rs565001335	G	T	0.0553534	-0.238521	0.0191703	1.54e-35	11	78393007	154.809	trans	AAMDC	11	77821109	77918432
ukbppp	rs12420037	A	C	0.0410395	-0.269827	0.0205071	1.54e-39	11	78155778	173.126	trans	AAMDC	11	77821109	77918432
ukbppp	rs145077406	C	T	0.0334909	-0.320029	0.021647	1.86e-49	11	76766709	218.566	trans	AAMDC	11	77821109	77918432
ukbppp	rs10793275	C	G	0.373838	0.148666	0.00803358	1.86e-76	11	77744525	342.456	trans	AAMDC	11	77821109	77918432
ukbppp	rs11607721	C	T	0.280721	-0.166215	0.00860016	3.19e-83	11	76881988	373.532	trans	AAMDC	11	77821109	77918432
ukbppp	rs68146267	T	C	0.104997	-1.05481	0.0123834	1e-200	11	77513388	7255.52	trans	AAMDC	11	77821109	77918432
ukbppp	rs323500	C	T	0.289876	0.131661	0.00797006	2.66e-61	17	41140545	272.892	cis	AARSD1	17	42950526	42964498
LarInt	rs41290291	C	T	0.0031	-0.57	0.0731267	6.46e-15	10	7774317	60.7572	trans	ABCC6	16	16242785	16317379
ukbppp	rs567397157	G	A	0.0141107	-0.197945	0.0331562	2.37e-09	3	47406413	35.6418	trans	ABHD14B	3	51968510	51983409
ukbppp	rs544626513	G	C	0.229259	0.0546401	0.00913767	2.24e-09	11	180302	35.7563	trans	ABHD14B	3	51968510	51983409
ukbppp	rs555781780	C	T	0.0869259	-0.0981768	0.015341	1.56e-10	3	53099157	40.9553	trans	ABHD14B	3	51968510	51983409
ukbppp	rs113896921	T	C	0.286044	-0.0688653	0.00849409	5.17e-16	3	51821181	65.7305	trans	ABHD14B	3	51968510	51983409
ukbppp	rs114665416	G	A	0.0152659	-0.280219	0.0307367	7.74e-20	3	52331814	83.1152	cis	ABHD14B	3	51968510	51983409
ukbppp	rs115085480	T	C	0.0134627	-0.410991	0.035698	1.14e-30	3	46687386	132.549	trans	ABHD14B	3	51968510	51983409
ukbppp	rs113284266	C	T	0.0157488	-0.41661	0.0318264	3.75e-39	3	51134308	171.35	trans	ABHD14B	3	51968510	51983409
ukbppp	rs190682742	C	T	0.0110262	-1.23987	0.0362523	1e-200	3	52087012	1169.72	cis	ABHD14B	3	51968510	51983409
ukbppp	rs2229067	C	T	0.014016	-0.177497	0.0316278	2e-08	9	133760592	31.4952	cis	ABL1	9	130713016	130887675
ukbppp	rs11603524	G	A	0.243788	0.0559749	0.00869749	1.23e-10	11	268628	41.4189	trans	ABL1	9	130713016	130887675
LarInt	rs13332649	G	A	0.3091	-0.06	0.00948429	2.51e-10	16	85966683	40.0215	trans	ABL2	1	179068462	179198819
LarInt	rs114464628	A	G	0.0443	-0.27	0.0190029	8.13e-46	5	148533724	201.878	cis	ABLIM3	5	148521046	148640105
ukbppp	rs1799686	C	A	0.551972	0.0431529	0.00765725	1.74e-08	9	135607631	31.7595	trans	ABO	9	133233278	133276024
ukbppp	rs9405864	T	A	0.369498	-0.0299118	0.00504929	3.14e-09	6	5708565	35.0933	trans	ABO	9	133233278	133276024
ukbppp	rs140026638	G	A	0.0123043	0.220651	0.0362514	1.15e-09	9	136560516	37.0478	cis	ABO	9	133233278	133276024
ukbppp	rs72759424	G	A	0.037838	0.127375	0.0204839	5.03e-10	9	135729529	38.6672	cis	ABO	9	133233278	133276024
ukbppp	rs117623774	C	T	0.0346182	0.131839	0.0207966	2.31e-10	9	136412720	40.1886	trans	ABO	9	133233278	133276024
ukbppp	rs10821525	G	A	0.288384	0.0549938	0.00845524	7.82e-11	9	136662638	42.3034	trans	ABO	9	133233278	133276024
ukbppp	rs142511396	T	G	0.0952031	-0.0909007	0.0135891	2.24e-11	9	135697126	44.7459	trans	ABO	9	133233278	133276024
ukbppp	rs536800013	C	T	0.0163597	-0.242474	0.0346031	2.43e-12	9	135956915	49.1021	cis	ABO	9	133233278	133276024
ukbppp	rs111829392	T	C	0.0230309	-0.204712	0.0254436	8.57e-16	9	135890635	64.7336	trans	ABO	9	133233278	133276024
ukbppp	rs7872903	T	C	0.227418	-0.0749459	0.00905773	1.29e-16	9	136484292	68.4632	trans	ABO	9	133233278	133276024
ukbppp	rs77545353	T	A	0.0531959	-0.15406	0.0172327	3.89e-19	9	135952844	79.9232	trans	ABO	9	133233278	133276024
ukbppp	rs139744914	C	G	0.0111338	-0.375853	0.0383656	1.16e-22	9	136082450	95.9737	cis	ABO	9	133233278	133276024
ukbppp	rs117405640	A	G	0.0151836	0.462065	0.0327476	3.3e-45	9	135891267	199.089	trans	ABO	9	133233278	133276024
ukbppp	rs146582653	G	C	0.0257513	-0.360318	0.0240652	1.11e-50	9	136159450	224.178	trans	ABO	9	133233278	133276024
ukbppp	rs62576575	A	C	0.0458329	-0.306904	0.0186037	3.86e-61	9	136077056	272.149	trans	ABO	9	133233278	133276024
ukbppp	rs147375567	A	G	0.028384	-0.395423	0.0229629	1.88e-66	9	136154866	296.531	cis	ABO	9	133233278	133276024
ukbppp	rs117804300	G	A	0.0228337	0.459515	0.0259311	2.91e-70	9	136034364	314.02	trans	ABO	9	133233278	133276024
ukbppp	rs113845480	T	C	0.0543594	-0.378455	0.017119	2.69e-108	9	136253557	488.733	trans	ABO	9	133233278	133276024
ukbppp	rs41297217	G	A	0.103376	-0.33366	0.0126462	2.08e-153	9	136338580	696.127	trans	ABO	9	133233278	133276024
ukbppp	rs7044834	C	A	0.145387	-0.302955	0.0112887	1.2e-158	9	136040899	720.225	cis	ABO	9	133233278	133276024
ukbppp	rs28627930	T	C	0.0464578	0.548217	0.0181593	3.28e-200	9	136330049	911.395	trans	ABO	9	133233278	133276024
ukbppp	rs117308290	G	A	0.0268887	0.804588	0.0236725	1e-200	9	136130382	1155.2	trans	ABO	9	133233278	133276024
ukbppp	rs78755596	T	A	0.0269236	0.88136	0.0236979	1e-200	9	136124590	1383.21	cis	ABO	9	133233278	133276024
ukbppp	rs11244051	G	A	0.022332	1.06451	0.0281228	1e-200	9	136128731	1432.79	trans	ABO	9	133233278	133276024
ukbppp	rs3094377	C	T	0.0477934	0.701806	0.0181039	1e-200	9	136312119	1502.76	trans	ABO	9	133233278	133276024
ukbppp	rs61696148	A	T	0.213633	-0.47253	0.00926364	1e-200	9	136153544	2601.93	trans	ABO	9	133233278	133276024
ukbppp	rs11845244	C	T	0.364074	-0.0444671	0.00804298	3.23e-08	14	107170077	30.5664	trans	ABRAXAS2	10	124801819	124836667
ukbppp	rs150705707	T	G	0.473238	0.0471597	0.00770524	9.33e-10	1	94972698	37.4602	trans	ACAA1	3	38103129	38137242
LarInt	rs74770429	C	T	0.0447	-0.13	0.0194333	2.24e-11	22	41210141	44.75	trans	ACAA1	3	38144620	38178733
LarInt	rs4835265	A	C	0.1627	0.07	0.0103551	1.38e-11	4	146821410	45.6969	trans	ACAA1	3	38144620	38178733
ukbppp	rs2229528	A	G	0.0421491	0.13251	0.0188999	2.36e-12	3	38167095	49.1562	cis	ACAA1	3	38103129	38137242
ukbppp	rs4503880	T	C	0.799549	-0.0767896	0.0095243	7.47e-16	18	56084054	65.0038	trans	ACAA1	3	38103129	38137242
LarInt	rs72719670	C	T	0.2568	-0.08	0.00878015	8.13e-20	14	74096048	83.0186	trans	ACAA1	3	38144620	38178733
ukbppp	rs61095322	A	C	0.0439724	-0.205541	0.0184671	8.95e-29	3	38168125	123.88	cis	ACAA1	3	38103129	38137242
ukbppp	rs156265	C	G	0.144316	-0.125267	0.0108057	4.49e-31	3	38170810	134.39	cis	ACAA1	3	38103129	38137242
LarInt	rs61489189	T	C	0.0437	-0.23	0.0192615	7.24e-33	3	38201847	142.585	cis	ACAA1	3	38144620	38178733
LarInt	rs2229528	G	A	0.0765	-0.6	0.0155976	1e-200	3	38167095	1479.74	cis	ACAA1	3	38144620	38178733
LarInt	rs77931234	G	A	0.0019	-0.56	0.0903133	5.62e-10	1	76226846	38.4479	cis	ACADM	1	76190036	76253260
GenArc	rs75405265	T	C	0.028	-0.4937	0.0386	1.56e-37	1	76197177	163.588	cis	ACADM	1	76190036	76253260
ukbppp	rs61797339	G	T	0.308149	0.142001	0.00828067	6.45e-66	1	76189946	294.071	cis	ACADM	1	75724431	75787575
ukbppp	rs2099585	C	G	0.576516	0.0449772	0.00764411	4.01e-09	10	124879625	34.6203	cis	ACADSB	10	123008979	123058290
ukbppp	rs146200891	C	T	0.0216639	0.160466	0.0261318	8.22e-10	10	124198715	37.7075	trans	ACADSB	10	123008979	123058290
LarInt	rs11593582	G	A	0.1109	-0.11	0.0119746	4.07e-20	10	124801455	84.3842	cis	ACADSB	10	124768495	124817827
LarInt	rs7913063	T	A	0.0932	0.17	0.0135519	4.27e-36	10	124798683	157.362	cis	ACADSB	10	124768495	124817827
ukbppp	rs28505323	T	C	0.113488	-0.20698	0.0119134	1.3e-67	10	124809491	301.846	cis	ACADSB	10	123008979	123058290
ukbppp	rs7913063	A	T	0.0846732	0.37434	0.0135833	3.47e-167	10	124798683	759.49	cis	ACADSB	10	123008979	123058290
LarInt	rs507506	A	G	0.4419	0.05	0.00821379	1.15e-09	17	7118322	37.0555	cis	ACADVL	17	7120444	7128592
ukbppp	rs1560333	T	C	0.892683	-0.061739	0.0113224	4.96e-08	3	53138254	29.7332	trans	ACAN	15	88803436	88875353
ukbppp	rs6006754	G	A	0.203938	0.0489273	0.00872956	2.09e-08	22	45849808	31.4136	trans	ACAN	15	88803436	88875353
ukbppp	rs57330063	G	A	0.025386	0.127374	0.0222544	1.04e-08	11	45671452	32.7589	trans	ACAN	15	88803436	88875353
ukbppp	rs12248605	A	G	0.1362	0.0599821	0.0104676	1e-08	10	73794849	32.8359	trans	ACAN	15	88803436	88875353
ukbppp	rs7112948	A	G	0.773367	0.0484113	0.00837342	7.4e-09	11	45569648	33.4263	trans	ACAN	15	88803436	88875353
ukbppp	rs12438326	A	G	0.339146	0.0429407	0.00740389	6.64e-09	15	51037974	33.6371	trans	ACAN	15	88803436	88875353
ukbppp	rs2905880	T	C	0.697209	-0.0445637	0.0075869	4.26e-09	17	29546175	34.5012	trans	ACAN	15	88803436	88875353
ukbppp	rs134089	A	G	0.499975	0.0417659	0.00709038	3.85e-09	22	28068321	34.698	trans	ACAN	15	88803436	88875353
ukbppp	rs3764002	C	T	0.260591	-0.0470516	0.00790338	2.63e-09	12	108618630	35.4424	trans	ACAN	15	88803436	88875353
ukbppp	rs9415676	A	G	0.385572	-0.0433341	0.00727853	2.62e-09	10	65010626	35.4464	trans	ACAN	15	88803436	88875353
ukbppp	rs1487719	G	A	0.106145	-0.0684949	0.0114626	2.29e-09	11	45164887	35.7067	trans	ACAN	15	88803436	88875353
ukbppp	rs1813006	G	T	0.0605842	-0.0913889	0.0150932	1.4e-09	4	103001649	36.6627	trans	ACAN	15	88803436	88875353
ukbppp	rs2150879	G	A	0.553061	0.0448541	0.00699902	1.47e-10	17	57859210	41.0705	trans	ACAN	15	88803436	88875353
ukbppp	rs142050326	C	T	0.0159441	-0.182576	0.0282461	1.02e-10	15	89391702	41.7802	cis	ACAN	15	88803436	88875353
ukbppp	rs9758071	G	A	0.268977	-0.0515659	0.00788978	6.33e-11	3	118961589	42.7165	trans	ACAN	15	88803436	88875353
ukbppp	rs6482124	C	T	0.148185	0.0678613	0.0102608	3.75e-11	10	18298132	43.7403	trans	ACAN	15	88803436	88875353
ukbppp	rs12282689	G	A	0.0581169	0.0999901	0.0149563	2.3e-11	11	45456300	44.6957	trans	ACAN	15	88803436	88875353
ukbppp	rs74667947	C	T	0.0201502	-0.173412	0.0250962	4.85e-12	10	73722607	47.7466	trans	ACAN	15	88803436	88875353
ukbppp	rs1337526	A	G	0.80332	0.0611479	0.00880021	3.69e-12	1	47965130	48.2811	trans	ACAN	15	88803436	88875353
ukbppp	rs6461354	C	T	0.393497	-0.0504721	0.00716337	1.84e-12	7	17914600	49.6441	trans	ACAN	15	88803436	88875353
ukbppp	rs8088001	T	G	0.0710717	-0.0968352	0.0135813	1e-12	18	287705	50.8375	trans	ACAN	15	88803436	88875353
ukbppp	rs117564279	G	A	0.0173453	0.221064	0.0300909	2.03e-13	15	81224038	53.9716	trans	ACAN	15	88803436	88875353
ukbppp	rs73465670	C	A	0.0824349	-0.0937327	0.0127585	2.03e-13	15	89206798	53.9738	cis	ACAN	15	88803436	88875353
ukbppp	rs59379014	C	T	0.0722645	0.10235	0.0135693	4.6e-14	11	126228000	56.8933	trans	ACAN	15	88803436	88875353
ukbppp	rs17549173	G	A	0.0724986	0.108229	0.013685	2.6e-15	19	36400231	62.5457	trans	ACAN	15	88803436	88875353
ukbppp	rs140098617	G	A	0.0377956	-0.168445	0.0187466	2.58e-19	10	74210727	80.7367	trans	ACAN	15	88803436	88875353
ukbppp	rs141285231	G	T	0.0220919	-0.248324	0.0271245	5.44e-20	10	73911953	83.8135	trans	ACAN	15	88803436	88875353
ukbppp	rs2177505	A	G	0.220967	-0.0815301	0.00852844	1.18e-21	3	98790385	91.3896	trans	ACAN	15	88803436	88875353
ukbppp	rs828602	G	A	0.414408	0.0701727	0.0071283	7.26e-23	3	98473318	96.9091	trans	ACAN	15	88803436	88875353
ukbppp	rs895734	C	T	0.588399	0.0904092	0.00712821	7.32e-37	11	45684254	160.866	trans	ACAN	15	88803436	88875353
ukbppp	rs12684083	G	A	0.237616	-0.1055	0.00822866	1.25e-37	9	79148591	164.379	trans	ACAN	15	88803436	88875353
ukbppp	rs4932196	T	C	0.191085	0.134292	0.00887053	8.94e-52	15	89253268	229.193	cis	ACAN	15	88803436	88875353
ukbppp	rs11000138	A	T	0.394012	-0.19559	0.00725547	4.65e-160	10	73782022	726.712	trans	ACAN	15	88803436	88875353
LarInt	rs62285629	A	T	0.2343	-0.06	0.0095982	4.07e-10	3	195190164	39.0772	cis	ACAP2	3	194995465	195163807
LarInt	rs25683	A	G	0.43	0.27	0.00823417	1e-200	6	160196343	1075.2	cis	ACAT2	6	160181360	160200144
LarInt	rs6711445	T	C	0.0483	0.24	0.0192358	1e-35	2	120096939	155.669	trans	ACBD6	1	180244515	180472089
LarInt	rs8192506	G	A	0.0425	-0.34	0.0228808	6.03e-50	2	120129841	220.809	trans	ACBD6	1	180244515	180472089
ukbppp	rs55739298	G	A	0.593929	-0.0434087	0.00770979	1.8e-08	17	60168334	31.7007	trans	ACE	17	63477061	63498380
ukbppp	rs2018678	C	A	0.0152904	-0.184689	0.0322707	1.05e-08	17	62000419	32.7541	trans	ACE	17	63477061	63498380
ukbppp	rs196916	A	G	0.970176	-0.132622	0.0225083	3.81e-09	17	62122451	34.7173	trans	ACE	17	63477061	63498380
LarInt	rs1018117	G	C	0.1748	-0.06	0.00974499	7.41e-10	11	126186347	37.9088	trans	ACE	17	61554422	61599205
ukbppp	rs146873596	G	A	0.0266925	-0.15976	0.0252702	2.58e-10	17	60906189	39.9686	trans	ACE	17	63477061	63498380
ukbppp	rs151245771	G	A	0.0260723	-0.162595	0.0253207	1.35e-10	17	61711824	41.2347	cis	ACE	17	63477061	63498380
ukbppp	rs149345823	A	G	0.0126823	-0.247789	0.0379676	6.74e-11	17	61362513	42.593	cis	ACE	17	63477061	63498380
ukbppp	rs117851947	A	T	0.0140503	0.234625	0.0348821	1.74e-11	17	61389235	45.2422	cis	ACE	17	63477061	63498380
ukbppp	rs145898451	C	T	0.010522	-0.261688	0.0377755	4.28e-12	17	61900877	47.9896	trans	ACE	17	63477061	63498380
ukbppp	rs7213889	G	A	0.697161	0.0582349	0.00825156	1.7e-12	17	62398568	49.8075	trans	ACE	17	63477061	63498380
ukbppp	rs80296592	C	T	0.0134765	0.230896	0.0325771	1.36e-12	17	61295052	50.2352	trans	ACE	17	63477061	63498380
ukbppp	rs4307	G	A	0.0229309	0.211365	0.0279221	3.74e-14	17	61559487	57.302	trans	ACE	17	63477061	63498380
ukbppp	rs11652994	C	T	0.022966	0.191817	0.0251888	2.63e-14	17	61518335	57.9908	cis	ACE	17	63477061	63498380
ukbppp	rs117037340	A	G	0.031118	0.165717	0.0216613	2e-14	17	61436444	58.5282	trans	ACE	17	63477061	63498380
ukbppp	rs75168245	G	A	0.0461233	-0.14033	0.0178217	3.43e-15	17	61374714	62.0016	cis	ACE	17	63477061	63498380
ukbppp	rs11869535	A	G	0.0892305	0.107114	0.013144	3.66e-16	17	62161933	66.4106	trans	ACE	17	63477061	63498380
ukbppp	rs140789008	G	A	0.0205845	0.230512	0.0268127	8.18e-18	17	61191060	73.9105	trans	ACE	17	63477061	63498380
ukbppp	rs151029386	C	T	0.0278516	0.206188	0.0235157	1.82e-18	17	61577812	76.8796	trans	ACE	17	63477061	63498380
ukbppp	rs146258396	C	T	0.0677304	-0.137606	0.0150144	4.96e-20	17	61289382	83.996	trans	ACE	17	63477061	63498380
ukbppp	rs77520120	G	A	0.0377857	0.187606	0.0200489	8.17e-21	17	61362019	87.5613	trans	ACE	17	63477061	63498380
ukbppp	rs41280108	G	A	0.056147	0.167352	0.0164961	3.49e-24	17	62049738	102.92	trans	ACE	17	63477061	63498380
ukbppp	rs12150648	G	A	0.0350344	0.228201	0.0219381	2.43e-25	17	61540113	108.202	trans	ACE	17	63477061	63498380
GenAss	rs7626301	C	NA	0.4449	0.218701	0.018804	2.88e-31	3	186393885	135.27	trans	ACE	17	61554422	61599205
ukbppp	rs189894386	G	A	0.019739	-0.358969	0.028045	1.65e-37	17	61543566	163.834	cis	ACE	17	63477061	63498380
GenAss	rs116112765	T	NA	0.01865	-1.08703	0.0678901	1.06e-57	17	61499732	256.372	cis	ACE	17	61554422	61599205
ukbppp	rs9635746	A	G	0.19349	-0.164747	0.00953507	6.88e-67	17	61142211	298.53	trans	ACE	17	63477061	63498380
ukbppp	rs4968591	T	C	0.402663	0.23458	0.00766195	1e-200	17	61598118	937.353	trans	ACE	17	63477061	63498380
GenAss	rs4363	G	NA	0.4996	0.588022	0.0171578	1e-200	17	61574492	1174.53	cis	ACE	17	61554422	61599205
LarInt	rs4363	G	A	0.4979	0.62	0.0161175	1e-200	17	61574492	1479.74	cis	ACE	17	61554422	61599205
ukbppp	rs7450517	G	A	0.691318	-0.0413774	0.00738126	2.07e-08	6	53902843	31.4243	trans	ACE2	X	15494566	15607236
ukbppp	rs267733	A	G	0.159308	-0.0531496	0.0093142	1.15e-08	1	150958836	32.5618	trans	ACE2	X	15494566	15607236
ukbppp	rs1465338	C	T	0.666825	-0.0422148	0.00717695	4.05e-09	16	51171670	34.5979	trans	ACE2	X	15494566	15607236
ukbppp	rs4853563	G	A	0.67841	-0.042901	0.00728546	3.9e-09	2	192119534	34.6754	trans	ACE2	X	15494566	15607236
ukbppp	rs12500824	A	G	0.64587	-0.0426608	0.00706219	1.53e-09	4	77416627	36.4904	trans	ACE2	X	15494566	15607236
ukbppp	rs28360453	C	T	0.0665762	0.0869333	0.0137937	2.93e-10	12	121604122	39.7201	trans	ACE2	X	15494566	15607236
ukbppp	rs57909886	T	C	0.476871	0.0454518	0.00678987	2.17e-11	15	73973662	44.8104	trans	ACE2	X	15494566	15607236
ukbppp	rs340005	G	A	0.623127	0.0467583	0.00697888	2.08e-11	15	60878030	44.8896	trans	ACE2	X	15494566	15607236
ukbppp	rs35598889	T	C	0.234485	-0.05482	0.00808221	1.18e-11	22	18450794	46.0064	trans	ACE2	X	15494566	15607236
ukbppp	rs72787359	A	C	0.0734221	-0.0958075	0.013144	3.12e-13	16	51431230	53.1305	trans	ACE2	X	15494566	15607236
ukbppp	rs151184170	C	T	0.244726	0.0662877	0.00791975	5.77e-17	14	103570132	70.0556	trans	ACE2	X	15494566	15607236
ukbppp	rs72694393	G	T	0.479423	0.0595857	0.00681258	2.2e-18	14	24874193	76.4999	trans	ACE2	X	15494566	15607236
ukbppp	rs11065384	T	C	0.692633	0.144246	0.00736975	2.64e-85	12	121423285	383.091	trans	ACE2	X	15494566	15607236
ukbppp	rs9289449	G	A	0.415616	-0.0388048	0.00711373	4.9e-08	3	133283239	29.7561	trans	ACHE	7	100889994	100896974
ukbppp	rs143378550	C	A	0.0253266	-0.138815	0.0243956	1.27e-08	9	133069741	32.378	trans	ACHE	7	100889994	100896974
ukbppp	rs140001346	A	G	0.0153106	0.173798	0.030539	1.26e-08	7	98744287	32.3877	trans	ACHE	7	100889994	100896974
ukbppp	rs147677994	C	T	0.0773064	-0.0783406	0.0137488	1.21e-08	7	100905930	32.4672	trans	ACHE	7	100889994	100896974
ukbppp	rs7575245	G	A	0.253487	0.0455854	0.0079822	1.12e-08	2	27527321	32.6142	trans	ACHE	7	100889994	100896974
ukbppp	rs112144230	C	T	0.0311981	0.124178	0.0210436	3.61e-09	7	100215783	34.8216	trans	ACHE	7	100889994	100896974
ukbppp	rs689057	T	C	0.251949	-0.04791	0.00804469	2.59e-09	18	11887884	35.4678	trans	ACHE	7	100889994	100896974
ukbppp	rs148374877	C	G	0.0115006	0.221731	0.0360556	7.76e-10	7	100993449	37.8188	cis	ACHE	7	100889994	100896974
ukbppp	rs145656482	C	T	0.0185801	-0.173152	0.0273448	2.42e-10	7	100535331	40.0964	trans	ACHE	7	100889994	100896974
ukbppp	rs574527620	G	T	0.0183807	-0.194767	0.028931	1.67e-11	7	100061719	45.3215	trans	ACHE	7	100889994	100896974
ukbppp	rs144851514	C	T	0.036577	0.138944	0.0201208	5e-12	7	100233692	47.6858	trans	ACHE	7	100889994	100896974
ukbppp	rs7636227	G	A	0.553225	0.0508627	0.00702107	4.35e-13	3	52566682	52.4798	trans	ACHE	7	100889994	100896974
ukbppp	rs6970645	C	G	0.753786	0.061463	0.00841451	2.78e-13	7	100798274	53.3544	trans	ACHE	7	100889994	100896974
ukbppp	rs6949532	C	T	0.0245127	0.203148	0.0236778	9.51e-18	7	100436471	73.6109	trans	ACHE	7	100889994	100896974
ukbppp	rs138529245	C	G	0.0151074	0.278314	0.0308924	2.08e-19	7	100478320	81.1646	trans	ACHE	7	100889994	100896974
ukbppp	rs192278269	A	C	0.0135462	0.30381	0.0326056	1.19e-20	7	100525616	86.82	cis	ACHE	7	100889994	100896974
ukbppp	rs2269615	C	T	0.559871	-0.0695803	0.00700849	3.15e-23	1	172415451	98.5652	trans	ACHE	7	100889994	100896974
ukbppp	rs76482135	T	G	0.0354657	0.19982	0.0196239	2.37e-24	7	99469361	103.683	trans	ACHE	7	100889994	100896974
ukbppp	rs139222032	T	G	0.0497613	-0.175795	0.016721	7.49e-26	7	100529548	110.532	cis	ACHE	7	100889994	100896974
ukbppp	rs2247607	T	A	0.692141	0.106461	0.00785167	7.01e-42	7	99574738	183.847	trans	ACHE	7	100889994	100896974
ukbppp	rs35762167	T	C	0.582687	-0.106853	0.00709775	3.22e-51	3	186654985	226.638	trans	ACHE	7	100889994	100896974
GenAss	rs4727469	T	NA	0.4731	0.299049	0.0182561	2.62e-60	7	100509163	268.33	cis	ACHE	7	100487615	100494594
ukbppp	rs4131224	G	A	0.116884	-0.224823	0.0113168	7.96e-88	7	100544462	394.67	trans	ACHE	7	100889994	100896974
ukbppp	rs62483660	T	C	0.100416	0.253258	0.0119894	4.83e-99	7	100531662	446.202	cis	ACHE	7	100889994	100896974
ukbppp	rs314328	T	C	0.582317	0.231716	0.00740199	1e-200	7	100438291	979.975	trans	ACHE	7	100889994	100896974
ukbppp	rs112965562	T	A	0.0153659	-0.206934	0.0311522	3.08e-11	6	24682397	44.1252	cis	ACOT13	6	24667035	24705065
ukbppp	rs9358791	T	A	0.236794	0.0675648	0.00892358	3.69e-14	6	24675632	57.3275	cis	ACOT13	6	24667035	24705065
LarInt	rs10771511	C	T	0.4424	-0.05	0.00793036	2.88e-10	12	29437217	39.7516	trans	ACOT8	20	44470360	44486045
LarInt	rs10399785	T	C	0.4974	0.07	0.00805785	3.72e-18	1	94877801	75.4672	trans	ACOT8	20	44470360	44486045
LarInt	rs74770429	C	T	0.0447	-0.17	0.0187662	1.32e-19	22	41210141	82.0629	trans	ACOT8	20	44470360	44486045
LarInt	rs7161336	C	T	0.2593	-0.11	0.00908329	9.33e-34	14	106996199	146.656	trans	ACOT8	20	44470360	44486045
ukbppp	rs10852766	T	C	0.65913	0.0776409	0.00808345	7.62e-22	17	73951864	92.2545	cis	ACOX1	17	75941507	75979177
ukbppp	rs77662658	T	G	0.0288348	-0.12578	0.0226226	2.7e-08	2	371636	30.9128	trans	ACP1	2	264140	278283
ukbppp	rs143893475	G	A	0.0447033	0.125367	0.0210461	2.57e-09	2	421116	35.4832	trans	ACP1	2	264140	278283
ukbppp	rs10176391	C	G	0.0119196	0.21967	0.0360054	1.05e-09	2	574368	37.2226	trans	ACP1	2	264140	278283
ukbppp	rs6717613	G	A	0.343654	0.0723008	0.00919236	3.68e-15	2	309480	61.8632	trans	ACP1	2	264140	278283
ukbppp	rs17042097	A	G	0.187899	-0.0835792	0.00963886	4.28e-18	2	612500	75.1874	trans	ACP1	2	264140	278283
ukbppp	rs34521596	C	T	0.0448648	0.163339	0.0181793	2.59e-19	2	443196	80.7282	cis	ACP1	2	264140	278283
ukbppp	rs34931255	A	G	0.18879	0.095786	0.00963629	2.78e-23	2	253291	98.8062	trans	ACP1	2	264140	278283
ukbppp	rs80161081	C	T	0.0440649	-0.283323	0.0194332	3.8e-48	2	226594	212.557	trans	ACP1	2	264140	278283
ukbppp	rs6732632	C	T	0.374539	-0.246797	0.00778899	1e-200	2	160894	1003.96	trans	ACP1	2	264140	278283
LarInt	rs79716074	G	A	0.3648	1.09	0.0283357	1e-200	2	277003	1479.74	cis	ACP1	2	264140	278283
ConGe	rs11553746	T	C	0.32	1.237	0.026	1e-200	2	272203	2263.56	cis	ACP1	2	264140	278283
GenAtl	rs79716074	G	A	0.337	1.16	0.02	1e-200	2	277003	3364	cis	ACP1	2	264140	278283
GenAss	rs62114544	T	NA	0.3646	1.15795	0.0122852	1e-200	2	269679	8884.14	cis	ACP1	2	264140	278283
GenAss	rs17090719	C	NA	0.2107	-0.189588	0.0226063	5.01e-17	14	94846661	70.3336	trans	ACP2	11	47260853	47270457
GenAtl	rs10139058	T	C	0.383	-0.26	0.03	1.2e-25	14	107141916	75.1111	trans	ACP2	11	47260853	47270457
GenAss	rs112963922	T	NA	0.01087	0.825292	0.0884892	1.09e-20	14	94877868	86.9831	trans	ACP2	11	47260853	47270457
LarInt	rs11846959	A	G	0.2075	-0.4	0.0103984	1e-200	14	94846316	1479.74	trans	ACP2	11	47260853	47270457
ukbppp	rs117933489	T	G	0.015759	-0.151863	0.0274238	3.07e-08	12	102165332	30.6654	trans	ACP5	19	11574660	11579008
ukbppp	rs12923991	G	T	0.57775	0.0392874	0.00706907	2.73e-08	16	78950001	30.8874	trans	ACP5	19	11574660	11579008
ukbppp	rs4888944	A	C	0.763013	-0.0454972	0.00803799	1.51e-08	16	79311652	32.0387	trans	ACP5	19	11574660	11579008
ukbppp	rs56152551	C	T	0.121822	-0.0611921	0.0106974	1.06e-08	22	24099264	32.7216	trans	ACP5	19	11574660	11579008
ukbppp	rs2625245	A	G	0.525934	0.0389783	0.00679158	9.51e-09	4	156511646	32.9385	trans	ACP5	19	11574660	11579008
ukbppp	rs118038330	G	A	0.0229351	-0.152939	0.0265399	8.28e-09	19	11596039	33.2076	trans	ACP5	19	11574660	11579008
ukbppp	rs74354770	G	A	0.0242949	0.13394	0.0221512	1.48e-09	12	101988639	36.5617	trans	ACP5	19	11574660	11579008
ukbppp	rs34243815	C	T	0.0719406	0.0845528	0.0138233	9.55e-10	19	11324965	37.4139	cis	ACP5	19	11574660	11579008
LarInt	rs77095127	A	G	0.074	0.1	0.0163485	9.55e-10	16	79558865	37.4147	trans	ACP5	19	11685475	11689823
LarInt	rs7910087	T	C	0.3994	-0.05	0.0080031	4.17e-10	10	77209145	39.0322	trans	ACP5	19	11685475	11689823
ukbppp	rs6480781	G	T	0.606399	0.0436944	0.00697028	3.64e-10	10	77140707	39.2963	trans	ACP5	19	11574660	11579008
ukbppp	rs3811621	C	G	0.728227	0.0489068	0.00774768	2.75e-10	2	190446541	39.847	trans	ACP5	19	11574660	11579008
LarInt	rs4919420	G	A	0.3754	0.06	0.00941053	1.82e-10	10	101806252	40.6513	trans	ACP5	19	11685475	11689823
ukbppp	rs11599750	C	T	0.409473	0.0461809	0.00691836	2.47e-11	10	101805442	44.5573	trans	ACP5	19	11574660	11579008
ukbppp	rs11672355	G	C	0.112711	0.0759698	0.0113286	2e-11	19	19462702	44.9707	trans	ACP5	19	11574660	11579008
ukbppp	rs35893594	C	T	0.0309919	0.143366	0.0205932	3.36e-12	19	12248233	48.4668	trans	ACP5	19	11574660	11579008
LarInt	rs576943137	T	C	0.2333	0.07	0.00991887	1.7e-12	8	105972541	49.8048	trans	ACP5	19	11685475	11689823
LarInt	rs575211862	T	C	0.1541	0.09	0.0125716	8.13e-13	1	161625293	51.2509	trans	ACP5	19	11685475	11689823
LarInt	rs3780495	C	A	0.2917	-0.07	0.00955703	2.4e-13	9	33125942	53.6475	trans	ACP5	19	11685475	11689823
ukbppp	rs2005918	T	G	0.584285	0.0527642	0.00700147	4.84e-14	12	102080976	56.7937	trans	ACP5	19	11574660	11579008
ukbppp	rs10813949	G	A	0.31026	-0.0568003	0.00739264	1.55e-14	9	33123464	59.034	trans	ACP5	19	11574660	11579008
ukbppp	rs1958559	C	T	0.601984	0.0552815	0.00700762	3.05e-15	14	66052055	62.2327	trans	ACP5	19	11574660	11579008
ukbppp	rs143575948	C	T	0.0402791	0.153305	0.0190016	7.14e-16	19	12308352	65.0927	trans	ACP5	19	11574660	11579008
ukbppp	rs35382467	G	A	0.0984629	-0.0933328	0.0114335	3.27e-16	11	128199283	66.6362	trans	ACP5	19	11574660	11579008
ukbppp	rs75735316	G	A	0.0485308	0.144016	0.0165458	3.2e-18	19	11469957	75.761	trans	ACP5	19	11574660	11579008
GenAss	rs8100751	T	NA	0.1854	-0.210516	0.024154	2.89e-18	19	11660012	75.9612	cis	ACP5	19	11685475	11689823
ukbppp	rs78755089	G	T	0.0844905	0.108397	0.0123529	1.71e-18	16	79576621	77.0011	trans	ACP5	19	11574660	11579008
ukbppp	rs148707150	A	G	0.0225603	0.217416	0.0245343	7.88e-19	19	12289806	78.53	trans	ACP5	19	11574660	11579008
ukbppp	rs200269791	C	T	0.173282	0.0829277	0.00929694	4.67e-19	8	105972523	79.5645	trans	ACP5	19	11574660	11579008
ukbppp	rs150887309	A	G	0.0157345	-0.273118	0.0298988	6.55e-20	19	11442760	83.4436	cis	ACP5	19	11574660	11579008
GenAss	rs10424332	C	NA	0.2868	0.19045	0.0203723	8.89e-21	19	11707458	87.394	cis	ACP5	19	11685475	11689823
ukbppp	rs389786	T	C	0.0192047	-0.259843	0.0274634	3.04e-21	19	11817095	89.5186	cis	ACP5	19	11574660	11579008
WhoSe	rs79525531	A	G	0.14	-0.457	0.042	5.12e-28	19	11691809	118.395	cis	ACP5	19	11685475	11689823
GenAtl	rs79061565	G	C	0.123	-0.48	0.04	1.6e-40	19	11698659	144	cis	ACP5	19	11685475	11689823
ukbppp	rs2073333	C	T	0.252817	0.109104	0.00786394	9.1e-44	14	94844562	192.487	trans	ACP5	19	11574660	11579008
ukbppp	rs141819951	T	C	0.0551025	-0.221286	0.0159225	6.54e-44	19	12367145	193.146	trans	ACP5	19	11574660	11579008
LarInt	rs2876698	C	G	0.1968	-0.16	0.0105685	8.91e-52	19	11675141	229.199	cis	ACP5	19	11685475	11689823
ukbppp	rs35863302	C	T	0.771817	0.174068	0.0085733	1.2e-91	19	11671304	412.232	cis	ACP5	19	11574660	11579008
ukbppp	rs146622258	T	C	0.0979865	-0.279604	0.012137	1.97e-117	19	11778904	530.718	trans	ACP5	19	11574660	11579008
LarInt	rs10403399	G	C	0.281	0.24	0.00952855	5.5e-140	19	11706658	634.409	cis	ACP5	19	11685475	11689823
ukbppp	rs4804613	C	T	0.47498	0.217289	0.00718512	1e-200	19	11730690	914.55	trans	ACP5	19	11574660	11579008
ukbppp	rs139826025	C	G	0.0255067	-0.0956184	0.0175254	4.87e-08	19	7450896	29.7678	trans	ACP6	1	147629652	147670524
ukbppp	rs72692723	G	A	0.0822362	-0.0812123	0.0141714	1e-08	1	151546436	32.8411	trans	ACP6	1	147629652	147670524
ukbppp	rs4068057	A	G	0.316193	-0.0544309	0.00940108	7.04e-09	1	145303082	33.5224	trans	ACP6	1	147629652	147670524
ukbppp	rs201911395	G	A	0.10215	0.0837165	0.0135766	6.99e-10	1	149402700	38.0224	trans	ACP6	1	147629652	147670524
ukbppp	rs77542178	T	C	0.0207338	-0.181315	0.0266631	1.04e-11	1	120515032	46.243	trans	ACP6	1	147629652	147670524
ukbppp	rs68002561	A	G	0.0927435	-0.0922731	0.0132359	3.14e-12	1	149880863	48.6008	trans	ACP6	1	147629652	147670524
WhoSe	rs3753428	C	A	0.015	-1.076	0.142	3.9e-14	1	147010018	57.418	cis	ACP6	1	147101453	147142618
ukbppp	rs141204716	A	T	0.0176452	0.234609	0.0304555	1.33e-14	1	146699734	59.3414	trans	ACP6	1	147629652	147670524
ukbppp	rs55776425	T	C	0.034102	0.177948	0.0212032	4.76e-17	1	147011447	70.4342	cis	ACP6	1	147629652	147670524
ukbppp	rs11585180	G	C	0.130971	-0.107723	0.0127359	2.71e-17	1	146702146	71.5414	trans	ACP6	1	147629652	147670524
ukbppp	rs139117396	A	G	0.0139136	-0.308306	0.0337628	6.75e-20	1	147044663	83.3848	trans	ACP6	1	147629652	147670524
ukbppp	rs74660908	G	T	0.0226903	-0.243581	0.0261455	1.2e-20	1	147387539	86.7946	trans	ACP6	1	147629652	147670524
ukbppp	rs185433399	A	G	0.0370586	-0.20135	0.0215261	8.46e-21	1	147408015	87.4928	cis	ACP6	1	147629652	147670524
ukbppp	rs145465008	A	C	0.0166189	-0.286929	0.0304258	4.08e-21	1	146630173	88.9334	trans	ACP6	1	147629652	147670524
ukbppp	rs587660015	T	C	0.0162832	0.321626	0.0332618	4.06e-22	1	146722173	93.4998	cis	ACP6	1	147629652	147670524
ukbppp	rs75709197	G	T	0.0118858	0.35359	0.0350153	5.63e-24	1	147309058	101.973	trans	ACP6	1	147629652	147670524
ukbppp	rs113085271	C	T	0.0160886	0.311396	0.0301187	4.7e-25	1	147070727	106.894	cis	ACP6	1	147629652	147670524
ukbppp	rs587644287	T	G	0.894266	-0.15203	0.0144476	6.78e-26	1	147844514	110.73	trans	ACP6	1	147629652	147670524
ukbppp	rs140619594	T	G	0.0152333	0.33407	0.0307067	1.45e-27	1	147263072	118.361	trans	ACP6	1	147629652	147670524
ukbppp	rs139828171	C	T	0.0123922	-0.413559	0.0376033	3.91e-28	1	146497515	120.955	trans	ACP6	1	147629652	147670524
ukbppp	rs143737455	A	G	0.0185237	0.331402	0.0291571	6.17e-30	1	147331332	129.188	cis	ACP6	1	147629652	147670524
ukbppp	rs146899076	G	C	0.0230407	-0.371613	0.0294692	1.85e-36	1	146489298	159.018	trans	ACP6	1	147629652	147670524
ukbppp	rs188137959	C	T	0.016951	0.409252	0.0324168	1.54e-36	1	146929250	159.383	trans	ACP6	1	147629652	147670524
ukbppp	rs140181495	T	C	0.0178021	0.393028	0.0295466	2.25e-40	1	147181110	176.942	trans	ACP6	1	147629652	147670524
ukbppp	rs61813317	C	T	0.418924	0.113807	0.00836901	4.08e-42	1	145781110	184.923	trans	ACP6	1	147629652	147670524
ukbppp	rs376203868	T	C	0.0326085	0.298966	0.0216006	1.45e-43	1	147346045	191.563	trans	ACP6	1	147629652	147670524
ukbppp	rs61740912	T	G	0.0115497	-0.527759	0.0359459	8.4e-49	1	147313970	215.562	cis	ACP6	1	147629652	147670524
ukbppp	rs12059427	G	A	0.0140022	0.497388	0.0326957	2.91e-52	1	147072431	231.424	cis	ACP6	1	147629652	147670524
ukbppp	rs75733997	C	T	0.0262306	0.371533	0.0242697	6.71e-53	1	147217775	234.351	cis	ACP6	1	147629652	147670524
ukbppp	rs79591920	T	C	0.0375007	0.311516	0.0199896	9.36e-55	1	147306999	242.858	trans	ACP6	1	147629652	147670524
ukbppp	rs79096114	G	C	0.0121301	-0.605023	0.038682	3.83e-55	1	147233502	244.639	cis	ACP6	1	147629652	147670524
ukbppp	rs74609846	C	G	0.0138824	-0.52925	0.0338093	3.12e-55	1	147045875	245.047	trans	ACP6	1	147629652	147670524
ukbppp	rs28615409	C	T	0.0336191	-0.34169	0.0211439	9.62e-59	1	147367541	261.153	trans	ACP6	1	147629652	147670524
WhoSe	rs140566115	A	G	0.026	-1.626	0.098	2.71e-62	1	147126437	275.289	cis	ACP6	1	147101453	147142618
ukbppp	rs11803287	G	A	0.0861574	-0.274925	0.016078	1.5e-65	1	146819024	292.391	trans	ACP6	1	147629652	147670524
ukbppp	rs11799650	G	A	0.0124895	-0.639089	0.0367513	9.9e-68	1	147001307	302.397	cis	ACP6	1	147629652	147670524
ukbppp	rs12130062	A	G	0.0361588	-0.43073	0.0202656	3.01e-100	1	147782766	451.743	trans	ACP6	1	147629652	147670524
GenAss	rs140566115	A	NA	0.02449	-1.44247	0.0563516	1.62e-144	1	147126437	655.241	cis	ACP6	1	147101453	147142618
GenAss	rs75583687	C	NA	0.02661	-1.52175	0.054612	7.14e-171	1	147128728	776.445	cis	ACP6	1	147101453	147142618
ukbppp	rs1495959	C	T	0.0220206	-0.84119	0.0259397	1e-200	1	147287519	1051.62	trans	ACP6	1	147629652	147670524
ukbppp	rs61838383	G	T	0.155076	-0.362438	0.0104776	1e-200	1	147053440	1196.59	cis	ACP6	1	147629652	147670524
ukbppp	rs141635047	T	G	0.01149	-1.41065	0.039779	1e-200	1	146541308	1257.57	trans	ACP6	1	147629652	147670524
LarInt	rs140566115	A	G	0.0262	-0.82	0.0217829	1e-200	1	147126437	1417.08	cis	ACP6	1	147101453	147142618
LarInt	rs75583687	C	T	0.0287	-1.79	0.0465329	1e-200	1	147128728	1479.74	cis	ACP6	1	147101453	147142618
ukbppp	rs61751618	G	A	0.018625	-1.42985	0.028079	1e-200	1	147096112	2593.09	trans	ACP6	1	147629652	147670524
ukbppp	rs12082988	T	C	0.419928	0.627161	0.00770445	1e-200	1	147099315	6626.36	trans	ACP6	1	147629652	147670524
ukbppp	rs35247189	C	A	0.23488	-0.0505537	0.00890615	1.38e-08	12	6857898	32.22	cis	ACRBP	12	6638075	6647433
ukbppp	rs7682346	A	G	0.544376	0.0437632	0.00754534	6.63e-09	4	102822045	33.6404	trans	ACRBP	12	6638075	6647433
ukbppp	rs3813145	C	T	0.332915	0.049406	0.00795906	5.38e-10	19	14806162	38.5333	trans	ACRBP	12	6638075	6647433
ukbppp	rs7967888	A	G	0.0751083	0.094852	0.0144793	5.72e-11	12	6897239	42.9139	cis	ACRBP	12	6638075	6647433
ukbppp	rs7973027	C	A	0.685014	-0.0722279	0.00815405	8.15e-19	12	6688973	78.4627	cis	ACRBP	12	6638075	6647433
ukbppp	rs7959658	A	G	0.361059	0.160696	0.00782974	1.32e-93	12	6754191	421.226	cis	ACRBP	12	6638075	6647433
ukbppp	rs34737876	A	G	0.427879	-0.029843	0.00498113	2.08e-09	16	17656202	35.8946	trans	ACRV1	11	125671522	125680874
ukbppp	rs369963387	G	A	0.728787	-0.0415696	0.00617696	1.7e-11	17	44646182	45.29	trans	ACRV1	11	125671522	125680874
ukbppp	rs77322490	C	T	0.189053	0.0657608	0.00628231	1.22e-25	11	125701344	109.571	cis	ACRV1	11	125671522	125680874
ukbppp	rs56295533	G	A	0.206425	0.0957507	0.0108702	1.27e-18	14	107152516	77.5906	trans	ACSL1	4	184755595	184826818
ukbppp	rs1324551	C	T	0.498774	-0.0602131	0.00682485	1.12e-18	10	90751516	77.8387	cis	ACTA2	10	88935074	88991339
LarInt	rs147824601	T	C	0.0011	0.84	0.122815	7.94e-12	14	69349724	46.7797	cis	ACTN1	14	69340860	69446157
ukbppp	rs6897346	C	T	0.197504	-0.0528723	0.00947176	2.38e-08	5	139694387	31.1598	trans	ACTN2	1	236664141	236764631
ukbppp	rs16959006	C	G	0.0533879	0.105742	0.0166901	2.36e-10	17	64243964	40.14	trans	ACTN2	1	236664141	236764631
ukbppp	rs17602729	G	A	0.127914	0.0727251	0.0111977	8.32e-11	1	115236057	42.1804	trans	ACTN2	1	236664141	236764631
ukbppp	rs2039663	A	G	0.57377	-0.0497254	0.00764234	7.69e-11	13	74097003	42.3354	trans	ACTN2	1	236664141	236764631
LarInt	rs12463674	G	A	0.2811	0.07	0.00964692	3.98e-13	2	179432185	52.6525	trans	ACTN2	1	236849754	236927931
LarInt	rs1799938	A	G	0.1061	0.1	0.0136702	2.57e-13	17	65052304	53.5118	trans	ACTN2	1	236849754	236927931
LarInt	rs9318187	T	G	0.4879	-0.08	0.00861179	1.55e-20	13	74110412	86.2965	trans	ACTN2	1	236849754	236927931
ukbppp	rs10833711	G	A	0.528271	0.0759145	0.00757024	1.15e-23	11	22200763	100.561	trans	ACTN2	1	236664141	236764631
ukbppp	rs4904818	A	G	0.454361	0.0398102	0.00702146	1.43e-08	14	92318816	32.1465	trans	ACVRL1	12	51906908	51923361
ukbppp	rs117275373	G	A	0.121411	-0.0633585	0.011159	1.36e-08	12	51794686	32.2373	trans	ACVRL1	12	51906908	51923361
ukbppp	rs428341	G	A	0.0481306	-0.0993716	0.0163859	1.32e-09	21	42701600	36.7776	trans	ACVRL1	12	51906908	51923361
ukbppp	rs58761784	T	C	0.284947	-0.0501038	0.00777459	1.16e-10	19	8492259	41.5323	trans	ACVRL1	12	51906908	51923361
ukbppp	rs2684333	C	T	0.968333	0.139261	0.0209192	2.79e-11	12	52350855	44.3168	trans	ACVRL1	12	51906908	51923361
ukbppp	rs11244079	G	A	0.0503274	0.110235	0.0160551	6.6e-12	9	136184526	47.1425	trans	ACVRL1	12	51906908	51923361
ukbppp	rs551276921	C	T	0.0107339	0.260097	0.0377295	5.44e-12	12	52242193	47.5235	cis	ACVRL1	12	51906908	51923361
ukbppp	rs75581187	C	T	0.0717524	-0.0938953	0.0135768	4.65e-12	1	150742542	47.8292	trans	ACVRL1	12	51906908	51923361
LarInt	rs3847858	T	A	0.1023	-0.1	0.0127911	5.37e-15	12	52318378	61.1199	cis	ACVRL1	12	52300692	52317145
ukbppp	rs113598855	T	C	0.0464911	-0.142054	0.0171509	1.21e-16	12	52289255	68.6014	trans	ACVRL1	12	51906908	51923361
ukbppp	rs73111518	A	C	0.0276636	-0.187494	0.022468	7.13e-17	12	52299538	69.6379	trans	ACVRL1	12	51906908	51923361
ukbppp	rs7313454	G	A	0.503147	-0.0620616	0.00740143	5.07e-17	12	52480182	70.3096	trans	ACVRL1	12	51906908	51923361
ukbppp	rs117723520	C	T	0.0579163	0.150469	0.0160672	7.6e-21	12	52003177	87.7028	cis	ACVRL1	12	51906908	51923361
ukbppp	rs150466281	T	A	0.087837	0.164848	0.0127939	5.47e-38	12	52308674	166.02	trans	ACVRL1	12	51906908	51923361
ukbppp	rs77122453	A	G	0.0125278	0.438773	0.0328491	1.08e-40	12	52338013	178.416	trans	ACVRL1	12	51906908	51923361
ukbppp	rs2277383	T	G	0.112604	-0.240388	0.0114068	1.37e-98	12	52314388	444.118	trans	ACVRL1	12	51906908	51923361
LarInt	rs2277382	T	C	0.0903	0.32	0.014035	4.57e-115	12	52306221	519.846	cis	ACVRL1	12	52300692	52317145
ukbppp	rs7969275	C	T	0.0705689	0.551272	0.0140581	1e-200	12	52302217	1537.72	trans	ACVRL1	12	51906908	51923361
ukbppp	rs147707204	C	T	0.0150182	-0.165084	0.030276	4.96e-08	3	49104134	29.7312	trans	ACY1	3	51983340	51989197
ukbppp	rs34889979	G	A	0.143076	0.0557595	0.0101118	3.5e-08	2	112799234	30.4075	trans	ACY1	3	51983340	51989197
ukbppp	rs148312732	G	T	0.0113807	-0.202208	0.035507	1.23e-08	3	47639469	32.4316	trans	ACY1	3	51983340	51989197
ukbppp	rs36101994	A	G	0.281617	-0.0507988	0.00801497	2.33e-10	3	51768769	40.1701	cis	ACY1	3	51983340	51989197
ukbppp	rs10119644	T	A	0.496142	-0.0466881	0.00713356	5.96e-11	9	117129592	42.8351	trans	ACY1	3	51983340	51989197
ukbppp	rs143827255	G	A	0.029393	-0.150101	0.0213579	2.1e-12	3	50118644	49.3913	trans	ACY1	3	51983340	51989197
GenAss	rs112510197	G	NA	0.01918	-0.660343	0.0670914	7.39e-23	3	51458279	96.8736	trans	ACY1	3	52009066	52023213
ukbppp	rs150416778	C	T	0.0200859	-0.462066	0.0264537	2.56e-68	3	52016836	305.095	cis	ACY1	3	51983340	51989197
ukbppp	rs78826239	T	A	0.202697	-0.0531983	0.00947251	1.95e-08	17	44290850	31.5403	trans	ACY3	11	67642555	67650730
ukbppp	rs11227385	A	G	0.021477	-0.150213	0.0267346	1.92e-08	11	65802969	31.5695	trans	ACY3	11	67642555	67650730
ukbppp	rs4676609	C	T	0.198149	-0.0528328	0.00925141	1.12e-08	3	39214256	32.613	trans	ACY3	11	67642555	67650730
ukbppp	rs34103191	A	G	0.656668	-0.0462627	0.00780789	3.12e-09	4	69359280	35.1071	trans	ACY3	11	67642555	67650730
ukbppp	rs35988625	A	G	0.0556822	0.105638	0.0178147	3.03e-09	11	67632646	35.1628	cis	ACY3	11	67642555	67650730
ukbppp	rs2639903	T	C	0.510612	-0.0444085	0.0074119	2.08e-09	8	71917444	35.8982	trans	ACY3	11	67642555	67650730
ukbppp	rs190888437	G	A	0.0111252	-0.220005	0.0366559	1.95e-09	11	67271398	36.0228	trans	ACY3	11	67642555	67650730
ukbppp	rs117361885	C	T	0.0183342	-0.168676	0.0279662	1.63e-09	11	67277988	36.3781	cis	ACY3	11	67642555	67650730
ukbppp	rs2272662	T	C	0.577719	-0.0456061	0.00744228	8.9e-10	8	145639726	37.5521	trans	ACY3	11	67642555	67650730
ukbppp	rs117574517	C	A	0.0153653	-0.209549	0.0326577	1.39e-10	11	66748997	41.1718	trans	ACY3	11	67642555	67650730
ukbppp	rs112695863	G	C	0.0181025	-0.195124	0.0294892	3.67e-11	11	67344778	43.782	cis	ACY3	11	67642555	67650730
ukbppp	rs61088349	A	G	0.0685067	-0.0993616	0.0149455	2.97e-11	11	66530690	44.1994	trans	ACY3	11	67642555	67650730
ukbppp	rs11123109	G	A	0.472893	0.0505177	0.00739243	8.28e-12	2	112806183	46.6996	trans	ACY3	11	67642555	67650730
ukbppp	rs6057570	A	T	0.827781	0.0726859	0.00973149	8.07e-14	20	30988098	55.7881	trans	ACY3	11	67642555	67650730
ukbppp	rs1964528	C	T	0.113168	-0.091095	0.0116848	6.39e-15	8	76390058	60.778	trans	ACY3	11	67642555	67650730
ukbppp	rs11227978	G	A	0.950103	-0.154376	0.0191506	7.56e-16	11	67583918	64.9823	cis	ACY3	11	67642555	67650730
ukbppp	rs6894249	A	G	0.387043	-0.0631777	0.00755901	6.38e-17	5	131797547	69.855	trans	ACY3	11	67642555	67650730
ukbppp	rs117400987	G	T	0.0176648	0.24871	0.0285855	3.3e-18	11	66875648	75.6998	trans	ACY3	11	67642555	67650730
ukbppp	rs61889872	G	A	0.0276906	-0.206173	0.0232807	8.3e-19	11	67283606	78.4281	cis	ACY3	11	67642555	67650730
ukbppp	rs10750803	C	T	0.361976	-0.075989	0.00799767	2.07e-21	11	67501915	90.2765	cis	ACY3	11	67642555	67650730
ukbppp	rs117945503	C	T	0.0170645	-0.390661	0.0293715	2.29e-40	11	67385975	176.908	cis	ACY3	11	67642555	67650730
ukbppp	rs2509717	T	C	0.0959488	0.235814	0.0129485	4.17e-74	11	67416375	331.665	cis	ACY3	11	67642555	67650730
ukbppp	rs7930586	A	C	0.326786	0.26068	0.00806319	1e-200	11	67392384	1045.21	trans	ACY3	11	67642555	67650730
ukbppp	rs146373050	C	T	0.0173286	0.186768	0.0297979	3.66e-10	14	74764925	39.2856	trans	ACYP1	14	75053237	75069483
ukbppp	rs2012627	G	A	0.534537	-0.136109	0.00752247	3.58e-73	14	75443103	327.38	trans	ACYP1	14	75053237	75069483
ukbppp	rs75948138	C	G	0.0110197	-1.26254	0.0357813	1e-200	14	75530041	1245.02	trans	ACYP1	14	75053237	75069483
LarInt	rs6739140	G	C	0.2632	-0.07	0.00883976	2.4e-15	2	54823502	62.7068	cis	ACYP2	2	54197975	54532437
GenAss	rs9808326	G	NA	0.4783	-0.242694	0.017374	2.42e-44	2	54343108	195.127	cis	ACYP2	2	54197975	54532437
LarInt	rs7559380	T	A	0.4499	-0.22	0.00801673	8.51e-166	2	54356797	753.097	cis	ACYP2	2	54197975	54532437
ukbppp	rs13015258	T	G	0.621298	-0.0375589	0.00677929	3.02e-08	2	162930725	30.6943	trans	ADA	20	44619522	44652233
ukbppp	rs174557	A	G	0.309563	0.0398886	0.00705238	1.55e-08	11	61581368	31.9909	trans	ADA	20	44619522	44652233
ukbppp	rs13248299	C	T	0.544159	-0.0388715	0.0065687	3.26e-09	8	106306761	35.019	trans	ADA	20	44619522	44652233
ukbppp	rs11698203	A	G	0.46174	-0.0485234	0.00750191	9.92e-11	20	43357899	41.8368	cis	ADA	20	44619522	44652233
ukbppp	rs75508136	G	A	0.102382	0.0796897	0.0122473	7.68e-11	20	43605040	42.3374	cis	ADA	20	44619522	44652233
ukbppp	rs77980515	C	T	0.225499	0.0616464	0.00891205	4.61e-12	20	42988702	47.8476	cis	ADA	20	44619522	44652233
ukbppp	rs6065734	A	G	0.0933971	-0.0930573	0.0131289	1.36e-12	20	43207943	50.2394	cis	ADA	20	44619522	44652233
ukbppp	rs8114336	T	G	0.228216	-0.0681544	0.00885968	1.44e-14	20	42718336	59.1768	trans	ADA	20	44619522	44652233
ukbppp	rs73113339	T	C	0.0326148	-0.17814	0.0208952	1.52e-17	20	43260189	72.6825	cis	ADA	20	44619522	44652233
ukbppp	rs78824799	A	G	0.0821757	-0.132492	0.0135505	1.4e-22	20	43235738	95.6024	cis	ADA	20	44619522	44652233
ukbppp	rs142773928	G	A	0.167181	-0.10998	0.0100365	6.08e-28	20	43038720	120.078	cis	ADA	20	44619522	44652233
ukbppp	rs192738183	T	C	0.0203765	0.373067	0.0300243	1.9e-35	20	43012793	154.393	cis	ADA	20	44619522	44652233
ukbppp	rs79230950	C	G	0.0335408	-0.260135	0.0208049	7.14e-36	20	43237777	156.339	cis	ADA	20	44619522	44652233
ukbppp	rs73617409	G	A	0.25196	-0.15538	0.00922595	1.21e-63	20	43300800	283.64	cis	ADA	20	44619522	44652233
ukbppp	rs2007720	A	G	0.282138	0.263507	0.00831502	1e-200	20	43276688	1004.29	cis	ADA	20	44619522	44652233
ukbppp	rs150479131	C	T	0.0188112	1.19313	0.0273214	1e-200	20	43205074	1907.08	trans	ADA	20	44619522	44652233
ukbppp	rs112877597	C	T	0.0473997	1.10698	0.0176873	1e-200	20	43127092	3917.03	trans	ADA	20	44619522	44652233
ukbppp	rs12668363	T	C	0.100429	-0.0745867	0.0135639	3.82e-08	7	150306668	30.238	trans	ADA2	22	17178790	17258235
ukbppp	rs246456	C	T	0.667001	-0.0417896	0.00758615	3.62e-08	5	96123088	30.3454	trans	ADA2	22	17178790	17258235
ukbppp	rs10017466	C	T	0.695977	-0.0461743	0.00777038	2.81e-09	4	100055800	35.3115	trans	ADA2	22	17178790	17258235
ukbppp	rs11773763	C	T	0.323693	-0.0465203	0.00763887	1.13e-09	7	50271499	37.0874	trans	ADA2	22	17178790	17258235
ukbppp	rs5747019	C	G	0.10189	-0.0823038	0.0121884	1.45e-11	22	17677908	45.5981	cis	ADA2	22	17178790	17258235
ukbppp	rs2548999	G	T	0.662083	0.0514967	0.00761145	1.33e-11	5	131831058	45.7745	trans	ADA2	22	17178790	17258235
ukbppp	rs9617973	T	C	0.0147752	-0.218836	0.0322663	1.18e-11	22	17696457	45.998	cis	ADA2	22	17178790	17258235
ukbppp	rs2903386	T	C	0.371257	0.0577414	0.00743983	8.42e-15	4	106099809	60.235	trans	ADA2	22	17178790	17258235
ukbppp	rs12575367	A	G	0.29917	0.0620653	0.00784676	2.58e-15	11	17360590	62.5629	trans	ADA2	22	17178790	17258235
ukbppp	rs1558156	A	T	0.382585	0.0612013	0.0076861	1.68e-15	12	102255246	63.4029	trans	ADA2	22	17178790	17258235
ukbppp	rs5748990	A	C	0.544843	-0.0711375	0.00767729	1.93e-20	22	17732356	85.8581	cis	ADA2	22	17178790	17258235
ukbppp	rs72930772	C	T	0.335125	0.0786155	0.00764098	7.93e-25	2	203619677	105.857	trans	ADA2	22	17178790	17258235
ukbppp	rs6518669	C	T	0.31918	0.123821	0.00786674	8.07e-56	22	17653038	247.742	cis	ADA2	22	17178790	17258235
ukbppp	rs727188	G	T	0.513337	-0.164782	0.00743032	5.73e-109	22	17722982	491.818	cis	ADA2	22	17178790	17258235
ukbppp	rs737963	T	C	0.61157	0.206755	0.00757212	3.72e-164	22	17709771	745.551	cis	ADA2	22	17178790	17258235
LarInt	rs12572683	G	A	0.2564	-0.08	0.00901026	6.76e-19	10	7652421	78.8324	trans	ADAM11	17	42836399	42859214
LarInt	rs12763796	A	G	0.2504	-0.09	0.00888663	4.17e-24	10	7695768	102.568	trans	ADAM11	17	42836399	42859214
GenAtl	rs13402475	G	C	0.808	-0.34	0.03	3.9e-26	2	3639909	128.444	trans	ADAM11	17	42836399	42859214
LarInt	rs13417396	A	G	0.0395	0.3	0.0206912	1.23e-47	2	3679424	210.219	trans	ADAM11	17	42836399	42859214
ukbppp	rs12764903	T	C	0.741326	0.0560728	0.00884089	2.26e-10	10	127794751	40.2265	cis	ADAM12	10	126012381	126388477
GenAss	rs11244755	T	NA	0.3068	0.185712	0.0189247	9.88e-23	10	127687017	96.299	cis	ADAM12	10	127700950	128077024
ukbppp	rs7082031	T	C	0.551224	-0.104229	0.00766704	4.32e-42	10	128038717	184.808	cis	ADAM12	10	126012381	126388477
ukbppp	rs10901514	T	C	0.407826	0.123902	0.00773557	9.69e-58	10	127700066	256.55	cis	ADAM12	10	126012381	126388477
ukbppp	rs11244909	T	C	0.609433	0.129391	0.00780317	9.42e-62	10	127944593	274.958	cis	ADAM12	10	126012381	126388477
ukbppp	rs1106235	G	A	0.182839	0.057078	0.0104489	4.69e-08	1	154787213	29.8398	trans	ADAM15	1	155050566	155062775
ukbppp	rs2764400	T	A	0.0627234	0.0866508	0.0157139	3.5e-08	1	155787353	30.4073	trans	ADAM15	1	155050566	155062775
ukbppp	rs11264250	A	G	0.463857	0.0440997	0.00782978	1.78e-08	1	154693513	31.7228	trans	ADAM15	1	155050566	155062775
ukbppp	rs495893	C	A	0.293186	-0.0373669	0.00661041	1.58e-08	11	128054388	31.9534	trans	ADAM15	1	155050566	155062775
ukbppp	rs1330292	T	G	0.18842	-0.0446047	0.00787522	1.48e-08	9	135884806	32.0801	trans	ADAM15	1	155050566	155062775
ukbppp	rs141649213	C	G	0.0132493	0.194582	0.0337211	7.91e-09	1	154760281	33.2968	cis	ADAM15	1	155050566	155062775
ukbppp	rs7099612	A	G	0.343037	-0.036654	0.00634839	7.75e-09	10	82303279	33.3362	trans	ADAM15	1	155050566	155062775
ukbppp	rs66539868	A	T	0.307547	0.049049	0.00820895	2.3e-09	1	39340002	35.7014	trans	ADAM15	1	155050566	155062775
ukbppp	rs199972531	G	A	0.0666208	-0.106075	0.0176433	1.83e-09	1	155797967	36.1465	trans	ADAM15	1	155050566	155062775
ukbppp	rs112315110	T	C	0.0164816	-0.190952	0.0317209	1.75e-09	1	155962583	36.2374	trans	ADAM15	1	155050566	155062775
ukbppp	rs114442346	T	C	0.0292055	-0.148812	0.0225636	4.25e-11	1	155855207	43.497	trans	ADAM15	1	155050566	155062775
ukbppp	rs2236947	C	A	0.482129	0.0403496	0.00604447	2.46e-11	3	50371432	44.5617	trans	ADAM15	1	155050566	155062775
ukbppp	rs62571868	A	T	0.232193	0.0494178	0.00727044	1.07e-11	9	113126211	46.2004	trans	ADAM15	1	155050566	155062775
ukbppp	rs12732658	T	C	0.348558	-0.0570223	0.00808924	1.8e-12	1	156496844	49.6906	trans	ADAM15	1	155050566	155062775
ukbppp	rs180817467	C	T	0.0134759	-0.231466	0.0327612	1.6e-12	1	155372848	49.9177	trans	ADAM15	1	155050566	155062775
ukbppp	rs141188347	A	T	0.0217724	-0.189265	0.0266504	1.23e-12	1	155971372	50.4351	trans	ADAM15	1	155050566	155062775
ukbppp	rs149481318	T	C	0.0217534	-0.196659	0.0263682	8.77e-14	1	154645937	55.6246	cis	ADAM15	1	155050566	155062775
ukbppp	rs4962043	G	A	0.445918	-0.0486117	0.00619455	4.24e-15	9	136177993	61.5832	trans	ADAM15	1	155050566	155062775
GenMap	rs7949566	A	G	0.426	0.16	0.02	3.4e-16	11	126285301	64	trans	ADAM15	1	155023042	155035252
ukbppp	rs115904883	G	A	0.057516	-0.143064	0.0161482	8.04e-19	1	155484856	78.4897	trans	ADAM15	1	155050566	155062775
ukbppp	rs600309	A	T	0.0623317	-0.169916	0.0163535	2.75e-25	1	155709299	107.956	trans	ADAM15	1	155050566	155062775
ukbppp	rs114746058	G	A	0.015495	-0.339544	0.0305208	9.48e-29	1	155104213	123.766	cis	ADAM15	1	155050566	155062775
ukbppp	rs7512751	T	G	0.503409	-0.0855263	0.00757094	1.36e-29	1	156234439	127.614	trans	ADAM15	1	155050566	155062775
ukbppp	rs12728678	C	T	0.218291	-0.12856	0.00915833	9.19e-45	1	154764715	197.051	cis	ADAM15	1	155050566	155062775
ukbppp	rs61811931	T	C	0.0218007	-0.520091	0.0262612	2.72e-87	1	155091176	392.22	cis	ADAM15	1	155050566	155062775
ukbppp	rs148063273	C	T	0.0103586	0.921367	0.0391569	2.01e-122	1	155099572	553.667	cis	ADAM15	1	155050566	155062775
ukbppp	rs143478056	A	T	0.013318	0.816539	0.0340869	8.26e-127	1	155193535	573.824	cis	ADAM15	1	155050566	155062775
ukbppp	rs600038	T	C	0.20698	-0.202558	0.00762755	2.18e-155	9	136151806	705.227	trans	ADAM15	1	155050566	155062775
ukbppp	rs114792036	A	G	0.0190358	0.737047	0.0277207	9.27e-156	1	155469304	706.939	trans	ADAM15	1	155050566	155062775
ukbppp	rs116086598	G	A	0.0165088	0.841208	0.0295095	9.79e-179	1	155142938	812.612	trans	ADAM15	1	155050566	155062775
ukbppp	rs4297285	T	A	0.412095	0.239047	0.00781752	1e-200	1	154871690	935.037	trans	ADAM15	1	155050566	155062775
ukbppp	rs77268551	T	G	0.0178338	0.935611	0.0291934	1e-200	1	155044197	1027.12	trans	ADAM15	1	155050566	155062775
ukbppp	rs8176722	C	A	0.0843903	0.381631	0.0110857	1e-200	9	136132754	1185.12	trans	ADAM15	1	155050566	155062775
ukbppp	rs146695841	G	A	0.0268034	0.853993	0.0240289	1e-200	1	155722694	1263.11	trans	ADAM15	1	155050566	155062775
ukbppp	rs145815601	G	T	0.0374156	0.799293	0.0201957	1e-200	1	155027082	1566.37	trans	ADAM15	1	155050566	155062775
ukbppp	rs6427137	A	G	0.0678707	-0.603146	0.0150149	1e-200	1	155048369	1613.62	trans	ADAM15	1	155050566	155062775
ukbppp	rs79382812	G	A	0.138438	-0.539294	0.0109461	1e-200	1	155055863	2427.35	trans	ADAM15	1	155050566	155062775
GenAss	rs7728609	T	NA	0.3281	-0.237877	0.0196614	1.07e-33	5	156935524	146.378	cis	ADAM19	5	156822542	157002783
LarInt	rs12895651	T	C	0.3347	0.15	0.00868836	8.71e-67	14	106494269	298.062	trans	ADAM19	5	156822542	157002783
ukbppp	rs4660883	G	A	0.299019	0.0412211	0.00734084	1.96e-08	1	46236098	31.5317	trans	ADAM22	7	87934143	88202889
ukbppp	rs11636578	T	C	0.324141	0.0410508	0.00722093	1.31e-08	15	101787969	32.3189	trans	ADAM22	7	87934143	88202889
ukbppp	rs62228881	A	G	0.113481	-0.0609949	0.010633	9.67e-09	22	36789003	32.906	trans	ADAM22	7	87934143	88202889
ukbppp	rs2267372	A	G	0.600061	0.0396144	0.00687221	8.19e-09	22	38598234	33.2287	trans	ADAM22	7	87934143	88202889
ukbppp	rs111630261	C	T	0.0275003	0.139703	0.0229954	1.24e-09	7	87697668	36.9088	trans	ADAM22	7	87934143	88202889
ukbppp	rs6787229	G	A	0.0988774	0.0713086	0.0113347	3.15e-10	3	46889187	39.5789	trans	ADAM22	7	87934143	88202889
ukbppp	rs147686193	C	G	0.0267592	0.163924	0.0256963	1.78e-10	7	87771949	40.6953	cis	ADAM22	7	87934143	88202889
ukbppp	rs117731852	G	A	0.0197101	-0.185907	0.0289264	1.3e-10	7	86744636	41.305	trans	ADAM22	7	87934143	88202889
ukbppp	rs150424562	T	G	0.0167124	0.206949	0.0309846	2.4e-11	7	86708452	44.6103	trans	ADAM22	7	87934143	88202889
ukbppp	rs117165573	G	A	0.0161802	0.201435	0.029958	1.77e-11	7	87978252	45.211	trans	ADAM22	7	87934143	88202889
ukbppp	rs964206	T	C	0.326631	-0.055539	0.0081101	7.48e-12	7	88548493	46.8969	trans	ADAM22	7	87934143	88202889
ukbppp	rs2718319	A	G	0.0593817	-0.113191	0.0164508	5.96e-12	7	88205950	47.3423	trans	ADAM22	7	87934143	88202889
ukbppp	rs137920150	A	G	0.0183893	-0.204196	0.0292402	2.88e-12	7	88329171	48.7679	trans	ADAM22	7	87934143	88202889
ukbppp	rs62488046	C	T	0.0876194	-0.0965764	0.0135024	8.52e-13	7	86588583	51.1588	trans	ADAM22	7	87934143	88202889
ukbppp	rs117342224	A	G	0.0122978	-0.273979	0.0379077	4.92e-13	7	86327467	52.2372	trans	ADAM22	7	87934143	88202889
ukbppp	rs45583842	C	T	0.024016	-0.197524	0.0245935	9.62e-16	7	87091592	64.5058	cis	ADAM22	7	87934143	88202889
ukbppp	rs143939037	C	T	0.0286983	-0.192506	0.0232262	1.15e-16	7	86877513	68.6961	trans	ADAM22	7	87934143	88202889
ukbppp	rs6962599	C	T	0.0121212	0.296836	0.0357124	9.42e-17	7	87559940	69.0868	trans	ADAM22	7	87934143	88202889
GenAss	rs2279542	G	NA	0.4817	-0.159959	0.0191317	6.22e-17	7	87564497	69.9053	cis	ADAM22	7	87563458	87832204
ukbppp	rs374685635	T	A	0.037557	0.183999	0.0205089	2.92e-19	7	86839147	80.4908	trans	ADAM22	7	87934143	88202889
ukbppp	rs7801811	A	G	0.603535	-0.0720555	0.0077407	1.29e-20	7	88090950	86.651	trans	ADAM22	7	87934143	88202889
ukbppp	rs76769672	A	C	0.0165213	-0.287595	0.0308545	1.15e-20	7	87423944	86.8812	trans	ADAM22	7	87934143	88202889
ukbppp	rs117381214	A	C	0.0341739	0.219717	0.0210989	2.15e-25	7	87522122	108.445	trans	ADAM22	7	87934143	88202889
ukbppp	rs571235657	G	A	0.0635858	-0.193431	0.0178131	1.81e-27	7	86836636	117.916	trans	ADAM22	7	87934143	88202889
ukbppp	rs148560295	A	C	0.0170986	-0.365408	0.030138	7.84e-34	7	87804803	147.003	cis	ADAM22	7	87934143	88202889
ukbppp	rs11764107	G	A	0.0538594	0.262954	0.0170148	7.05e-54	7	87521865	238.839	trans	ADAM22	7	87934143	88202889
ukbppp	rs34616897	A	G	0.0450683	0.297673	0.0189799	1.96e-55	7	86980640	245.975	trans	ADAM22	7	87934143	88202889
ukbppp	rs1966313	G	A	0.0594582	-0.295126	0.0181308	1.42e-59	7	87255610	264.96	trans	ADAM22	7	87934143	88202889
ukbppp	rs35969501	C	T	0.0182067	-0.620623	0.0284212	1.04e-105	7	87721601	476.838	trans	ADAM22	7	87934143	88202889
LarInt	rs2279542	G	C	0.4827	-0.28	0.00817904	1e-200	7	87564497	1171.96	cis	ADAM22	7	87563458	87832204
ukbppp	rs116397499	G	A	0.144322	-0.489043	0.010758	1e-200	7	87559377	2066.48	trans	ADAM22	7	87934143	88202889
ukbppp	rs13229143	G	C	0.516148	0.39321	0.00754202	1e-200	7	87219481	2718.15	trans	ADAM22	7	87934143	88202889
ukbppp	rs115563604	T	C	0.0189382	0.153695	0.0281797	4.92e-08	2	206707645	29.7472	trans	ADAM23	2	206443532	206621127
ukbppp	rs114477007	G	A	0.0244207	-0.140025	0.0245134	1.12e-08	2	207285464	32.629	trans	ADAM23	2	206443532	206621127
ukbppp	rs545550918	C	T	0.165574	0.0511548	0.00843468	1.32e-09	12	6688236	36.782	trans	ADAM23	2	206443532	206621127
ukbppp	rs75841960	A	C	0.0339624	-0.134904	0.0220458	9.4e-10	2	207623507	37.4454	cis	ADAM23	2	206443532	206621127
ukbppp	rs602633	T	G	0.782901	0.0472853	0.00758353	4.51e-10	1	109821511	38.8785	trans	ADAM23	2	206443532	206621127
LarInt	rs1294437	T	C	0.3086	0.05	0.0079214	2.75e-10	6	6749789	39.8416	trans	ADAM23	2	207308263	207485851
ukbppp	rs9505086	T	C	0.386913	0.040711	0.00643723	2.54e-10	6	7232186	39.9968	trans	ADAM23	2	206443532	206621127
ukbppp	rs138597554	T	C	0.0218001	0.178817	0.0259371	5.42e-12	2	208125152	47.5308	trans	ADAM23	2	206443532	206621127
ukbppp	rs10188991	T	C	0.102022	0.0918164	0.0126502	3.93e-13	2	206688293	52.68	trans	ADAM23	2	206443532	206621127
ukbppp	rs2113382	A	G	0.988091	-0.254713	0.0347997	2.49e-13	2	208205524	53.5736	trans	ADAM23	2	206443532	206621127
ukbppp	rs4419219	G	A	0.0221005	-0.187922	0.0256629	2.43e-13	2	207296780	53.6221	trans	ADAM23	2	206443532	206621127
GenAss	rs11045856	G	NA	0.2222	-0.173262	0.0222751	7.35e-15	12	21350689	60.5017	trans	ADAM23	2	207308263	207485851
ukbppp	rs1035263	A	C	0.121384	-0.0909335	0.0115403	3.28e-15	2	208114630	62.0889	trans	ADAM23	2	206443532	206621127
ukbppp	rs1294438	C	T	0.359115	0.0561532	0.00663661	2.65e-17	6	6752059	71.5907	trans	ADAM23	2	206443532	206621127
LarInt	rs114051435	G	T	0.0258	-0.23	0.0245525	7.41e-21	2	207152278	87.7538	cis	ADAM23	2	207308263	207485851
ukbppp	rs73068035	T	C	0.0583629	-0.153788	0.0162566	3.08e-21	2	207611429	89.4923	cis	ADAM23	2	206443532	206621127
ukbppp	rs7579488	T	C	0.0467682	0.17017	0.0179442	2.46e-21	2	207995116	89.9327	trans	ADAM23	2	206443532	206621127
ukbppp	rs145839982	T	C	0.0156215	0.321203	0.0306819	1.2e-25	2	207445198	109.596	trans	ADAM23	2	206443532	206621127
ukbppp	rs2304242	G	T	0.390047	-0.0685611	0.00641399	1.14e-26	19	41944616	114.261	trans	ADAM23	2	206443532	206621127
GenAss	rs12471404	C	NA	0.02838	-0.640873	0.0561289	3.4e-30	2	207509762	130.368	cis	ADAM23	2	207308263	207485851
ukbppp	rs146252647	T	C	0.0257944	0.278835	0.0240994	5.83e-31	2	207624995	133.87	trans	ADAM23	2	206443532	206621127
ukbppp	rs114476347	T	C	0.0287146	0.267421	0.022776	7.82e-32	2	206804996	137.859	trans	ADAM23	2	206443532	206621127
ukbppp	rs78395156	G	A	0.171114	0.122835	0.0103254	1.24e-32	2	206805110	141.524	trans	ADAM23	2	206443532	206621127
ukbppp	rs544480842	G	C	0.0267514	0.303602	0.0248648	2.74e-34	2	206945582	149.087	trans	ADAM23	2	206443532	206621127
ukbppp	rs114770926	C	A	0.0187634	0.365411	0.0279794	5.57e-39	2	207610948	170.564	trans	ADAM23	2	206443532	206621127
GenAtl	rs1921673	G	A	0.685	0.43	0.03	3.2e-64	2	207324282	205.444	cis	ADAM23	2	207308263	207485851
GenAss	rs143219430	C	NA	0.02696	-0.817133	0.0568784	8.42e-47	2	207392258	206.391	cis	ADAM23	2	207308263	207485851
ukbppp	rs114326774	A	G	0.0502353	0.260673	0.017258	1.51e-51	2	207725532	228.145	cis	ADAM23	2	206443532	206621127
ukbppp	rs76841523	G	A	0.0104618	0.632676	0.0380138	3.38e-62	2	206957760	277	cis	ADAM23	2	206443532	206621127
GenAss	rs1448903	G	NA	0.09963	0.517162	0.0309087	7.67e-63	2	207308961	279.957	cis	ADAM23	2	207308263	207485851
ukbppp	rs148565219	A	G	0.0190491	-0.651248	0.0276577	1.36e-122	2	207591443	554.448	trans	ADAM23	2	206443532	206621127
ukbppp	rs35454210	G	T	0.0106223	-0.883742	0.0372759	2.97e-124	2	207533531	562.076	trans	ADAM23	2	206443532	206621127
ukbppp	rs571411387	C	G	0.0263747	-0.719124	0.0247548	1.54e-185	2	207266012	843.896	cis	ADAM23	2	206443532	206621127
LarInt	rs7598482	T	C	0.3423	-0.25	0.00819579	1e-200	2	207340139	930.461	cis	ADAM23	2	207308263	207485851
ukbppp	rs2099131	T	C	0.226315	0.276459	0.00905012	1e-200	2	207535453	933.153	trans	ADAM23	2	206443532	206621127
ukbppp	rs115827788	T	C	0.0214516	-0.853353	0.0262874	1e-200	2	207164984	1053.81	cis	ADAM23	2	206443532	206621127
ukbppp	rs6435334	A	G	0.701874	-0.278316	0.00830371	1e-200	2	207051027	1123.39	trans	ADAM23	2	206443532	206621127
LarInt	rs1448903	G	A	0.0981	0.63	0.0163775	1e-200	2	207308961	1479.74	cis	ADAM23	2	207308263	207485851
ukbppp	rs2276674	G	T	0.482209	-0.38758	0.00753585	1e-200	2	207453254	2645.2	trans	ADAM23	2	206443532	206621127
LarInt	rs5750964	A	G	0.0925	-0.21	0.0137628	1.45e-52	22	22719005	232.822	trans	ADAM32	8	38964509	39142430
LarInt	rs71427346	A	G	0.2592	-0.07	0.00916696	2.24e-14	14	107000057	58.3103	trans	ADAM7	8	24298443	24384483
ukbppp	rs10211223	T	C	0.162127	0.0541772	0.00972395	2.53e-08	2	202621002	31.0419	trans	ADAM8	10	133262420	133276868
ukbppp	rs117524993	C	A	0.040129	-0.107692	0.019277	2.32e-08	10	135075075	31.2096	cis	ADAM8	10	133262420	133276868
ukbppp	rs9899887	A	C	0.578631	-0.0406588	0.00725612	2.1e-08	17	79266086	31.3979	trans	ADAM8	10	133262420	133276868
ukbppp	rs146889514	A	G	0.0489243	0.105827	0.0174465	1.31e-09	10	135266097	36.7939	trans	ADAM8	10	133262420	133276868
ukbppp	rs7388879	C	A	0.266901	0.0509961	0.00807462	2.69e-10	9	137845625	39.8869	trans	ADAM8	10	133262420	133276868
ukbppp	rs3790315	C	T	0.580548	-0.0457533	0.00720534	2.15e-10	20	17630045	40.3214	trans	ADAM8	10	133262420	133276868
ukbppp	rs11101906	C	T	0.0727508	0.104696	0.0161652	9.38e-11	10	135435872	41.9467	cis	ADAM8	10	133262420	133276868
ukbppp	rs28460831	T	G	0.0670934	0.0962839	0.0147814	7.33e-11	3	186780913	42.4303	trans	ADAM8	10	133262420	133276868
ukbppp	rs3008396	G	A	0.0114334	0.256586	0.0391099	5.36e-11	10	134996013	43.042	trans	ADAM8	10	133262420	133276868
ukbppp	rs117206175	C	T	0.0123033	-0.249004	0.0358878	3.97e-12	10	134890991	48.1414	cis	ADAM8	10	133262420	133276868
ukbppp	rs35513684	G	A	0.512918	0.0557353	0.00750527	1.12e-13	10	134834173	55.1478	cis	ADAM8	10	133262420	133276868
ukbppp	rs41299432	T	C	0.0147879	-0.269087	0.0327925	2.29e-16	10	135349379	67.3343	cis	ADAM8	10	133262420	133276868
ukbppp	rs77720165	G	A	0.0255495	-0.227845	0.0238311	1.17e-21	10	135095152	91.4094	cis	ADAM8	10	133262420	133276868
ukbppp	rs11806326	T	G	0.477608	0.0695596	0.0072332	6.8e-22	1	25899165	92.4811	trans	ADAM8	10	133262420	133276868
ukbppp	rs2227319	G	A	0.370878	-0.0762955	0.00737867	4.65e-25	17	38170845	106.916	trans	ADAM8	10	133262420	133276868
ukbppp	rs146008888	A	C	0.0138465	-0.392846	0.0326984	2.99e-33	10	135235955	144.342	cis	ADAM8	10	133262420	133276868
ukbppp	rs1573040	C	A	0.0296504	-0.329783	0.0221056	2.5e-50	10	135107370	222.562	trans	ADAM8	10	133262420	133276868
ukbppp	rs4240519	A	G	0.84991	-0.178847	0.0105494	1.82e-64	10	134987934	287.414	cis	ADAM8	10	133262420	133276868
ukbppp	rs35297981	T	C	0.128977	0.24811	0.0133725	7.61e-77	10	135150600	344.242	trans	ADAM8	10	133262420	133276868
ukbppp	rs10745296	G	A	0.841049	-0.244253	0.0107329	1.21e-114	10	135202333	517.9	cis	ADAM8	10	133262420	133276868
ukbppp	rs2105341	T	C	0.131167	0.500441	0.0111385	1e-200	10	135136072	2018.61	trans	ADAM8	10	133262420	133276868
ukbppp	rs62510540	C	A	0.0369653	0.119476	0.0218075	4.29e-08	8	39381314	30.0158	trans	ADAM9	8	38996754	39105445
ukbppp	rs10932178	T	C	0.683094	-0.045081	0.00800289	1.77e-08	2	207993288	31.7317	trans	ADAM9	8	38996754	39105445
ukbppp	rs12249320	G	T	0.149431	-0.0603579	0.0104703	8.18e-09	10	20962633	33.2315	trans	ADAM9	8	38996754	39105445
ukbppp	rs117830865	T	C	0.0213354	-0.156181	0.0258954	1.63e-09	10	20355806	36.3757	trans	ADAM9	8	38996754	39105445
ukbppp	rs202181396	G	C	0.0890838	0.0872153	0.0132407	4.49e-11	10	20142589	43.3874	trans	ADAM9	8	38996754	39105445
ukbppp	rs73608627	C	T	0.177403	-0.0739331	0.00972896	2.98e-14	8	39113060	57.7491	cis	ADAM9	8	38996754	39105445
ukbppp	rs877081	G	A	0.137634	-0.0833577	0.0108274	1.37e-14	14	94843083	59.2711	trans	ADAM9	8	38996754	39105445
ukbppp	rs112392635	T	G	0.0236436	0.206682	0.0250817	1.72e-16	8	38923649	67.9034	cis	ADAM9	8	38996754	39105445
ukbppp	rs7068238	A	C	0.538433	-0.0633564	0.00753146	4.02e-17	10	19974247	70.7657	trans	ADAM9	8	38996754	39105445
ukbppp	rs10089487	G	A	0.353096	-0.0875627	0.00780332	3.21e-29	8	38858484	125.916	cis	ADAM9	8	38996754	39105445
ukbppp	rs117318607	A	G	0.0221521	0.399152	0.0257817	4.59e-54	8	38947274	239.692	cis	ADAM9	8	38996754	39105445
ukbppp	rs34307716	G	A	0.275839	0.132207	0.00837764	4.21e-56	10	20199378	249.038	trans	ADAM9	8	38996754	39105445
ukbppp	rs400852	A	G	0.257298	0.0484363	0.0088238	4.04e-08	21	28216059	30.1322	cis	ADAMTS1	21	26835755	26845409
ukbppp	rs2831907	C	T	0.117253	-0.0684374	0.0119673	1.07e-08	21	29954875	32.7035	trans	ADAMTS1	21	26835755	26845409
WhoSe	rs12509937	T	C	0.476	0.0269	0.223	1.19e-16	4	187160250	0.0145511	trans	ADAMTS13	9	136279478	136324508
ukbppp	rs74541369	C	T	0.0389117	-0.104875	0.0191974	4.68e-08	9	135669043	29.8441	trans	ADAMTS13	9	133414358	133459402
ukbppp	rs512956	C	A	0.515106	0.0397945	0.00724458	3.95e-08	5	172315072	30.1731	trans	ADAMTS13	9	133414358	133459402
ukbppp	rs4924115	C	T	0.0871664	-0.0700778	0.0127017	3.44e-08	15	37298979	30.4395	trans	ADAMTS13	9	133414358	133459402
ukbppp	rs138796740	C	T	0.0212701	0.146465	0.0264889	3.22e-08	9	135919501	30.5731	cis	ADAMTS13	9	133414358	133459402
ukbppp	rs1976703	C	T	0.488846	0.0398115	0.00714167	2.48e-08	17	76401328	31.0755	trans	ADAMTS13	9	133414358	133459402
ukbppp	rs13389219	C	T	0.391337	-0.0405145	0.00725664	2.36e-08	2	165528876	31.1709	trans	ADAMTS13	9	133414358	133459402
ukbppp	rs10504167	C	T	0.138505	-0.0580965	0.0103997	2.32e-08	8	55471417	31.2075	trans	ADAMTS13	9	133414358	133459402
ukbppp	rs11123201	G	A	0.358262	-0.0414328	0.00740199	2.17e-08	2	111601478	31.3322	trans	ADAMTS13	9	133414358	133459402
ukbppp	rs114376812	G	C	0.0141143	-0.17293	0.030403	1.29e-08	10	114124276	32.3525	trans	ADAMTS13	9	133414358	133459402
ukbppp	rs10182982	T	A	0.444923	0.0409647	0.00713527	9.4e-09	2	242403921	32.9609	trans	ADAMTS13	9	133414358	133459402
ukbppp	rs117877503	A	T	0.0330941	0.129062	0.0220072	4.5e-09	9	136536022	34.3928	trans	ADAMTS13	9	133414358	133459402
ukbppp	rs9802393	C	T	0.803301	0.0637226	0.0108085	3.73e-09	9	136404516	34.7581	trans	ADAMTS13	9	133414358	133459402
ukbppp	rs148949871	G	A	0.0140177	0.18876	0.0310524	1.21e-09	4	125384324	36.9513	trans	ADAMTS13	9	133414358	133459402
ukbppp	rs36218903	G	A	0.0171528	-0.17991	0.0294508	1e-09	9	136291286	37.3178	trans	ADAMTS13	9	133414358	133459402
ukbppp	rs11606532	G	A	0.368536	0.0456835	0.00738522	6.18e-10	11	122535611	38.2641	trans	ADAMTS13	9	133414358	133459402
ukbppp	rs10860794	C	A	0.28831	-0.049801	0.00788642	2.71e-10	12	102217720	39.8764	trans	ADAMTS13	9	133414358	133459402
ukbppp	rs2236251	C	T	0.76257	0.0530478	0.00834004	2.01e-10	20	17597045	40.4574	trans	ADAMTS13	9	133414358	133459402
ukbppp	rs113566801	C	T	0.0699664	0.090877	0.0139944	8.37e-11	12	6229571	42.1696	trans	ADAMTS13	9	133414358	133459402
LarInt	rs9957318	G	A	0.3973	0.05	0.00743327	1.74e-11	18	33039106	45.2459	trans	ADAMTS13	9	136279478	136324508
ukbppp	rs1039086	T	A	0.561037	-0.0482667	0.00716515	1.62e-11	6	147657512	45.3779	trans	ADAMTS13	9	133414358	133459402
ukbppp	rs4282054	T	C	0.558989	0.048553	0.00716319	1.22e-11	3	52566065	45.943	trans	ADAMTS13	9	133414358	133459402
ukbppp	rs1389065	G	A	0.763664	-0.0585545	0.0084202	3.55e-12	12	91778141	48.3588	trans	ADAMTS13	9	133414358	133459402
ukbppp	rs77545353	T	A	0.053247	0.120102	0.0168219	9.36e-13	9	135952844	50.9742	trans	ADAMTS13	9	133414358	133459402
ConGe	rs4962130	C	T	0.01	-1.308	0.182	1.3e-12	9	136195607	51.6503	cis	ADAMTS13	9	136279478	136324508
ukbppp	rs1611115	T	C	0.793892	0.0683977	0.00921826	1.17e-13	9	136500515	55.0535	trans	ADAMTS13	9	133414358	133459402
ukbppp	rs56254331	A	C	0.17129	0.070362	0.00944724	9.48e-14	19	41826020	55.4711	trans	ADAMTS13	9	133414358	133459402
LarInt	rs112814955	A	G	0.0992	0.1	0.0133522	6.92e-14	12	6225931	56.0913	trans	ADAMTS13	9	136279478	136324508
ukbppp	rs6858276	A	G	0.456932	0.0539311	0.00714505	4.42e-14	4	175074090	56.9729	trans	ADAMTS13	9	133414358	133459402
LarInt	rs1433210	C	A	0.198	0.08	0.0102215	5.01e-15	4	124766956	61.2559	trans	ADAMTS13	9	136279478	136324508
ukbppp	rs8176725	G	A	0.0846326	-0.106252	0.013342	1.67e-15	9	136132617	63.4209	trans	ADAMTS13	9	133414358	133459402
ukbppp	rs12318001	T	C	0.0942005	-0.0989603	0.0122088	5.25e-16	12	104974951	65.7016	trans	ADAMTS13	9	133414358	133459402
ukbppp	rs117993921	C	T	0.0197859	-0.217529	0.0266456	3.25e-16	9	136006849	66.6474	cis	ADAMTS13	9	133414358	133459402
ukbppp	rs10253113	A	G	0.30737	0.0661043	0.00774443	1.39e-17	7	130009311	72.8585	trans	ADAMTS13	9	133414358	133459402
LarInt	rs2927608	A	G	0.4611	0.07	0.00810436	5.75e-18	5	96252432	74.6034	trans	ADAMTS13	9	136279478	136324508
ukbppp	rs5023357	T	G	0.108268	0.103133	0.0114302	1.83e-19	4	124770793	81.4119	trans	ADAMTS13	9	133414358	133459402
ConGe	rs3118663	A	G	0.49	0.395	0.041	1.4e-20	9	136281753	92.8168	cis	ADAMTS13	9	136279478	136324508
ukbppp	rs2910686	T	C	0.449782	0.0747168	0.00716036	1.72e-25	5	96252589	108.885	trans	ADAMTS13	9	133414358	133459402
GenAss	rs28615428	A	NA	0.03624	0.668876	0.0500148	8.63e-41	9	136342768	178.852	cis	ADAMTS13	9	136279478	136324508
GenAtl	rs71503194	G	T	0.091	-0.87	0.04	4.4e-103	9	136298131	473.062	cis	ADAMTS13	9	136279478	136324508
GenAss	rs34054981	T	NA	0.1068	-0.689733	0.0293642	5.3e-122	9	136291361	551.729	cis	ADAMTS13	9	136279478	136324508
ukbppp	rs71503192	T	C	0.0852035	-0.409216	0.0133263	1e-200	9	136285173	942.944	trans	ADAMTS13	9	133414358	133459402
LarInt	rs28615428	A	C	0.0375	0.69	0.0208467	1e-200	9	136342768	1095.53	cis	ADAMTS13	9	136279478	136324508
ukbppp	rs28552957	G	A	0.363178	0.260242	0.00775235	1e-200	9	136332675	1126.91	trans	ADAMTS13	9	133414358	133459402
LarInt	rs28647808	G	C	0.106	-0.88	0.0228765	1e-200	9	136305530	1479.74	cis	ADAMTS13	9	136279478	136324508
ukbppp	rs1394094	A	T	0.641509	0.0448368	0.00787293	1.23e-08	3	136195788	32.4337	trans	ADAMTS15	11	130448645	130476645
ukbppp	rs164751	G	T	0.409283	0.0504549	0.00771528	6.17e-11	16	89707636	42.7665	trans	ADAMTS15	11	130448645	130476645
ukbppp	rs7109513	C	T	0.402778	-0.0587058	0.00773188	3.13e-14	11	130323805	57.649	cis	ADAMTS15	11	130448645	130476645
ukbppp	rs1368852	C	T	0.647074	0.0771402	0.00790307	1.66e-22	11	130768264	95.273	cis	ADAMTS15	11	130448645	130476645
ukbppp	rs73044885	G	A	0.0548853	0.192702	0.0173208	9.43e-29	11	130344063	123.776	cis	ADAMTS15	11	130448645	130476645
ukbppp	rs2134180	T	C	0.633645	0.0409184	0.00741351	3.4e-08	5	4734171	30.4642	cis	ADAMTS16	5	5140330	5320304
ukbppp	rs1004263	G	A	0.635252	-0.0409777	0.00732493	2.22e-08	5	5476676	31.296	cis	ADAMTS16	5	5140330	5320304
ukbppp	rs34586473	G	A	0.025149	0.131948	0.0226748	5.92e-09	5	5303424	33.8625	cis	ADAMTS16	5	5140330	5320304
ukbppp	rs10056386	T	A	0.32837	0.0455316	0.00756895	1.79e-09	5	5128018	36.1872	cis	ADAMTS16	5	5140330	5320304
ukbppp	rs26880	C	T	0.480866	-0.0461773	0.00730278	2.56e-10	5	4905892	39.9835	cis	ADAMTS16	5	5140330	5320304
ukbppp	rs11134093	C	T	0.333775	-0.0540855	0.00797448	1.18e-11	5	5138741	45.9999	cis	ADAMTS16	5	5140330	5320304
ukbppp	rs28371583	A	G	0.244835	0.0571021	0.00815163	2.47e-12	1	207494679	49.0699	trans	ADAMTS16	5	5140330	5320304
ukbppp	rs76131660	C	T	0.098375	-0.111058	0.011814	5.43e-21	5	4883688	88.3702	cis	ADAMTS16	5	5140330	5320304
ukbppp	rs2913664	A	G	0.270887	-0.0913484	0.00824313	1.54e-28	5	5265779	122.805	cis	ADAMTS16	5	5140330	5320304
ukbppp	rs6555331	T	C	0.454756	0.0804541	0.00713201	1.63e-29	5	5154458	127.254	cis	ADAMTS16	5	5140330	5320304
ukbppp	rs16875264	T	C	0.0301308	0.287411	0.0206472	4.78e-44	5	5290810	193.769	cis	ADAMTS16	5	5140330	5320304
ukbppp	rs40468	A	G	0.338347	-0.122806	0.00745287	5.3e-61	5	4982814	271.514	cis	ADAMTS16	5	5140330	5320304
ukbppp	rs6927431	T	A	0.75378	0.0477956	0.00871131	4.1e-08	6	22518559	30.1029	trans	ADAMTS4	1	161184302	161199054
ukbppp	rs6425146	C	G	0.24714	0.0496139	0.00878076	1.6e-08	1	172844753	31.9259	trans	ADAMTS4	1	161184302	161199054
ukbppp	rs1033549	G	T	0.378322	0.0457617	0.00776857	3.85e-09	20	19271940	34.6994	trans	ADAMTS4	1	161184302	161199054
ukbppp	rs17625587	G	A	0.261579	0.057045	0.00864059	4.06e-11	1	198990494	43.5861	trans	ADAMTS4	1	161184302	161199054
ukbppp	rs4656993	A	G	0.585738	-0.118273	0.00765875	8.42e-54	1	161176137	238.482	cis	ADAMTS4	1	161184302	161199054
GenAtl	rs2830586	G	T	0.165	-0.58	0.03	2.2e-72	21	28305477	373.778	cis	ADAMTS5	21	28290231	28338832
ConGe	rs2830585	T	C	0.16	-1.073	0.044	3.9e-104	21	28305212	594.695	cis	ADAMTS5	21	28290231	28338832
LarInt	rs151058	T	C	0.1208	-0.56	0.0145578	1e-200	21	28311572	1479.74	cis	ADAMTS5	21	28290231	28338832
GenAss	rs2830585	T	NA	0.1256	-1.05309	0.0223127	1e-200	21	28305212	2227.55	cis	ADAMTS5	21	28290231	28338832
GenAss	rs75575009	C	NA	0.02776	0.698916	0.0544488	1.03e-37	11	18220689	164.768	trans	ADAMTS6	5	64444563	64777747
ukbppp	rs507449	G	C	0.190806	-0.0508039	0.00874011	6.15e-09	6	133519126	33.7878	trans	ADAMTS8	11	130404923	130428609
ukbppp	rs821235	T	G	0.702521	-0.0461818	0.00772172	2.22e-09	16	79569479	35.7696	trans	ADAMTS8	11	130404923	130428609
ukbppp	rs4937577	C	T	0.562789	-0.0467731	0.00762886	8.73e-10	11	130702221	37.5901	cis	ADAMTS8	11	130404923	130428609
ukbppp	rs212775	A	G	0.446878	0.0426276	0.00688857	6.09e-10	6	133797863	38.2934	trans	ADAMTS8	11	130404923	130428609
ukbppp	rs7095308	G	A	0.274164	0.0483913	0.00770724	3.41e-10	10	121426312	39.4218	trans	ADAMTS8	11	130404923	130428609
ukbppp	rs10894230	A	G	0.199776	0.0607604	0.00945768	1.32e-10	11	130499202	41.2736	trans	ADAMTS8	11	130404923	130428609
ukbppp	rs61915097	A	C	0.0174253	0.196527	0.0302896	8.68e-11	11	130181017	42.0976	cis	ADAMTS8	11	130404923	130428609
ukbppp	rs377762376	T	G	0.190588	-0.0601387	0.00913687	4.64e-11	17	44328921	43.3225	trans	ADAMTS8	11	130404923	130428609
ukbppp	rs7935210	G	A	0.845308	0.0699556	0.010368	1.51e-11	11	130689503	45.5255	cis	ADAMTS8	11	130404923	130428609
ukbppp	rs74855020	C	T	0.307142	-0.0627405	0.00853699	1.99e-13	11	130555367	54.0115	trans	ADAMTS8	11	130404923	130428609
ukbppp	rs7209484	T	C	0.24212	0.0600426	0.00805408	8.99e-14	17	46143042	55.576	trans	ADAMTS8	11	130404923	130428609
ukbppp	rs139007686	C	T	0.0121991	-0.280205	0.0366354	2.03e-14	11	130439965	58.4992	trans	ADAMTS8	11	130404923	130428609
ukbppp	rs117478878	G	A	0.0340459	-0.165382	0.0206985	1.35e-15	11	130395238	63.8409	trans	ADAMTS8	11	130404923	130428609
ukbppp	rs7529464	G	C	0.24937	0.0646215	0.00795149	4.4e-16	1	230412836	66.0476	trans	ADAMTS8	11	130404923	130428609
ukbppp	rs7120312	A	G	0.0389687	0.170656	0.0194142	1.49e-18	11	130344495	77.2688	trans	ADAMTS8	11	130404923	130428609
ukbppp	rs112160726	G	A	0.0282189	0.202515	0.0229534	1.12e-18	11	130169319	77.8431	trans	ADAMTS8	11	130404923	130428609
ukbppp	rs112876068	A	G	0.0303488	0.221428	0.0219895	7.52e-24	11	130248893	101.399	trans	ADAMTS8	11	130404923	130428609
ukbppp	rs117701897	T	G	0.0707334	-0.156879	0.0152953	1.1e-24	11	130203988	105.199	trans	ADAMTS8	11	130404923	130428609
ukbppp	rs79112658	C	T	0.0189965	-0.284335	0.0275774	6.32e-25	11	130345007	106.305	trans	ADAMTS8	11	130404923	130428609
ukbppp	rs2172491	C	T	0.139421	-0.119443	0.0108598	3.88e-28	11	130423305	120.97	trans	ADAMTS8	11	130404923	130428609
ukbppp	rs115343148	G	A	0.0107474	0.42879	0.0364564	6.15e-32	11	130291029	138.338	cis	ADAMTS8	11	130404923	130428609
ukbppp	rs7926619	G	A	0.132422	0.143242	0.0119704	5.33e-33	11	130340682	143.194	cis	ADAMTS8	11	130404923	130428609
ukbppp	rs624885	T	C	0.847585	0.140716	0.0105256	9.18e-41	11	130094958	178.728	trans	ADAMTS8	11	130404923	130428609
ukbppp	rs73044862	C	T	0.0267898	0.446501	0.0234735	1.13e-80	11	130325196	361.817	trans	ADAMTS8	11	130404923	130428609
ukbppp	rs2291346	A	C	0.102223	-0.264183	0.0124852	2.25e-99	11	130281181	447.733	cis	ADAMTS8	11	130404923	130428609
ukbppp	rs2282578	A	T	0.41643	0.17262	0.00760741	5.48e-114	11	130735691	514.883	cis	ADAMTS8	11	130404923	130428609
ukbppp	rs4936098	A	G	0.622823	0.354663	0.00779438	1e-200	11	130280667	2070.47	trans	ADAMTS8	11	130404923	130428609
LarInt	rs1755286	C	T	0.3872	-0.05	0.00814014	8.13e-10	9	17960182	37.7291	trans	ADAMTSL1	9	18473892	18910948
LarInt	rs146084664	A	G	0.0383	0.16	0.0218446	2.4e-13	9	18687067	53.6475	cis	ADAMTSL1	9	18473892	18910948
LarInt	rs1856894	A	G	0.4349	-0.1	0.00819011	2.75e-34	9	18528565	149.08	cis	ADAMTSL1	9	18473892	18910948
LarInt	rs35264941	C	G	0.0197	-0.68	0.0292221	8.91e-120	9	18626297	541.496	cis	ADAMTSL1	9	18473892	18910948
LarInt	rs702208	G	A	0.0468	0.55	0.0195826	1.45e-173	9	18639743	788.833	cis	ADAMTSL1	9	18473892	18910948
ukbppp	rs10253113	A	G	0.307416	0.0444658	0.00808242	3.76e-08	7	130009311	30.267	trans	ADAMTSL2	9	133532164	133575519
ukbppp	rs2239616	C	G	0.644607	-0.0434661	0.00785834	3.18e-08	6	52434998	30.5942	trans	ADAMTSL2	9	133532164	133575519
ukbppp	rs62575364	G	A	0.0233235	0.158706	0.0265859	2.38e-09	9	136443984	35.6356	cis	ADAMTSL2	9	133532164	133575519
ukbppp	rs6479629	T	C	0.672247	0.0474811	0.00792668	2.1e-09	9	136487323	35.8805	cis	ADAMTSL2	9	133532164	133575519
ukbppp	rs2027962	C	A	0.370608	-0.055328	0.00768285	5.96e-13	9	136585641	51.8615	cis	ADAMTSL2	9	133532164	133575519
ukbppp	rs7805303	T	C	0.668691	-0.0597792	0.00790203	3.88e-14	7	35394340	57.2299	trans	ADAMTSL2	9	133532164	133575519
ukbppp	rs168960	A	G	0.919555	-0.103565	0.0134922	1.64e-14	14	69225124	58.9197	trans	ADAMTSL2	9	133532164	133575519
LarInt	rs56355857	G	C	0.2395	-0.08	0.0102634	6.46e-15	9	136405240	60.7572	cis	ADAMTSL2	9	136397286	136440641
LarInt	rs56254331	C	A	0.1829	0.09	0.0108193	8.91e-17	19	41826020	69.1965	trans	ADAMTSL2	9	136397286	136440641
ukbppp	rs9696158	G	A	0.927153	-0.129269	0.014319	1.75e-19	9	136410406	81.5011	cis	ADAMTSL2	9	133532164	133575519
ukbppp	rs1008250	A	G	0.282086	0.10608	0.0085307	1.68e-35	9	136397834	154.631	cis	ADAMTSL2	9	133532164	133575519
LarInt	rs11534419	T	C	0.3929	0.11	0.00857643	1.17e-37	9	136388223	164.502	cis	ADAMTSL2	9	136397286	136440641
ukbppp	rs186477250	C	G	0.0198456	-0.153259	0.0276587	3.01e-08	1	150334477	30.7035	cis	ADAMTSL4	1	150549369	150560937
ukbppp	rs114930931	C	T	0.0119237	-0.209779	0.0365146	9.19e-09	1	150506289	33.0059	cis	ADAMTSL4	1	150549369	150560937
ukbppp	rs7529464	G	C	0.249445	0.0502634	0.00866324	6.56e-09	1	230412836	33.6622	trans	ADAMTSL4	1	150549369	150560937
ukbppp	rs7318906	G	A	0.429349	0.0478517	0.00747113	1.5e-10	13	74106131	41.0225	trans	ADAMTSL4	1	150549369	150560937
ukbppp	rs76104463	G	A	0.0188368	-0.201908	0.0290934	3.92e-12	1	151000439	48.1635	cis	ADAMTSL4	1	150549369	150560937
ukbppp	rs75215871	C	A	0.0173317	0.255044	0.0311849	2.88e-16	1	150062783	66.887	cis	ADAMTSL4	1	150549369	150560937
ukbppp	rs6746339	C	T	0.0105866	-0.309406	0.0360661	9.58e-18	2	163087425	73.5968	trans	ADAMTSL4	1	150549369	150560937
ukbppp	rs2954017	T	C	0.519227	-0.0635501	0.00735259	5.47e-18	8	126476873	74.7054	trans	ADAMTSL4	1	150549369	150560937
ukbppp	rs188066772	G	A	0.0162844	-0.397239	0.0317141	5.41e-36	1	150419864	156.891	cis	ADAMTSL4	1	150549369	150560937
ukbppp	rs4587566	C	G	0.0215094	-0.337518	0.0258407	5.47e-39	1	151193178	170.602	trans	ADAMTSL4	1	150549369	150560937
ukbppp	rs12039882	A	G	0.0255186	0.319163	0.0237154	2.76e-41	1	150369213	181.119	cis	ADAMTSL4	1	150549369	150560937
ukbppp	rs75083568	A	C	0.0279667	-0.385629	0.0228345	5.51e-64	1	150308755	285.204	cis	ADAMTSL4	1	150549369	150560937
ukbppp	rs12067556	G	A	0.348122	0.188563	0.00781546	1.3e-128	1	150614535	582.108	cis	ADAMTSL4	1	150549369	150560937
ukbppp	rs1272041	G	C	0.373893	-0.0410552	0.0075177	4.73e-08	9	117855507	29.824	trans	ADAMTSL5	19	1505022	1513604
ukbppp	rs118109350	G	A	0.0129779	0.208808	0.037435	2.43e-08	19	1560532	31.1128	trans	ADAMTSL5	19	1505022	1513604
ukbppp	rs117937248	C	T	0.033665	0.132313	0.0211601	4.03e-10	19	1576305	39.0994	trans	ADAMTSL5	19	1505022	1513604
ukbppp	rs143870588	G	C	0.0155734	-0.243405	0.0358809	1.17e-11	19	1457002	46.0185	cis	ADAMTSL5	19	1505022	1513604
ukbppp	rs11667051	G	A	0.56665	-0.0553925	0.007605	3.25e-13	19	1531512	53.0522	trans	ADAMTSL5	19	1505022	1513604
ukbppp	rs8108743	T	C	0.0870343	0.0985025	0.0134761	2.68e-13	19	1431647	53.4276	trans	ADAMTSL5	19	1505022	1513604
ukbppp	rs11670139	C	G	0.10744	-0.0960293	0.0121133	2.23e-15	19	1398143	62.8467	trans	ADAMTSL5	19	1505022	1513604
ukbppp	rs80261920	C	T	0.0268557	0.19151	0.022652	2.8e-17	14	73926507	71.4776	trans	ADAMTSL5	19	1505022	1513604
ukbppp	rs3786981	G	A	0.0552413	-0.143236	0.0164732	3.46e-18	19	1415701	75.6046	cis	ADAMTSL5	19	1505022	1513604
ukbppp	rs117544888	C	A	0.028917	0.206278	0.0223357	2.57e-20	19	1476598	85.2917	trans	ADAMTSL5	19	1505022	1513604
ukbppp	rs186352768	C	A	0.01043	-0.473449	0.0418516	1.14e-29	19	1513103	127.974	cis	ADAMTSL5	19	1505022	1513604
ukbppp	rs12981588	G	C	0.0344435	-0.332221	0.02155	1.27e-53	19	1471398	237.662	trans	ADAMTSL5	19	1505022	1513604
ukbppp	rs1980413	G	C	0.178078	-0.15128	0.00953955	1.23e-56	14	73736323	251.482	trans	ADAMTSL5	19	1505022	1513604
ukbppp	rs2332495	A	G	0.0935425	0.228117	0.0129625	2.54e-69	19	1488786	309.698	trans	ADAMTSL5	19	1505022	1513604
ukbppp	rs265301	G	A	0.389341	0.273299	0.00774208	1e-200	19	1504618	1246.12	trans	ADAMTSL5	19	1505022	1513604
ukbppp	rs6702978	A	G	0.431642	0.0471449	0.00780516	1.54e-09	1	236224569	36.4843	trans	ADCYAP1R1	7	31052308	31111479
ukbppp	rs231333	A	G	0.227047	-0.0513364	0.00869973	3.61e-09	4	2796970	34.8208	cis	ADD1	4	2843844	2930076
ukbppp	rs140717816	T	C	0.165972	-0.0583307	0.0097991	2.64e-09	1	207715740	35.4341	trans	ADD1	4	2843844	2930076
ukbppp	rs28594470	A	T	0.41848	-0.0480864	0.00743321	9.86e-11	1	25736299	41.8496	trans	ADD1	4	2843844	2930076
ukbppp	rs111694004	A	G	0.0277894	-0.177584	0.0224071	2.28e-15	4	3048342	62.8111	cis	ADD1	4	2843844	2930076
ukbppp	rs2501577	A	G	0.168909	-0.135124	0.00972911	7.42e-44	10	111846687	192.894	trans	ADD1	4	2843844	2930076
ukbppp	rs1263339	G	C	0.186454	-0.17659	0.00933079	7.04e-80	4	2917974	358.175	cis	ADD1	4	2843844	2930076
ukbppp	rs4563439	C	T	0.429265	-0.0281038	0.00508116	3.18e-08	3	49383779	30.5918	trans	ADGRB3	6	68635282	69390571
ukbppp	rs116983299	T	G	0.0264893	-0.130118	0.023484	3.01e-08	6	69102416	30.6995	trans	ADGRB3	6	68635282	69390571
ukbppp	rs2842066	T	A	0.0712809	0.0855088	0.0151954	1.83e-08	6	71331329	31.6663	trans	ADGRB3	6	68635282	69390571
ukbppp	rs117800286	C	A	0.0162003	0.180152	0.0303872	3.06e-09	6	69059710	35.1477	trans	ADGRB3	6	68635282	69390571
ukbppp	rs111239279	T	C	0.0178143	-0.116167	0.019014	9.99e-10	7	155670175	37.3266	trans	ADGRB3	6	68635282	69390571
ukbppp	rs7952602	G	C	0.134839	-0.0465747	0.00740106	3.11e-10	11	126233669	39.6016	trans	ADGRB3	6	68635282	69390571
ukbppp	rs530512625	G	A	0.027344	-0.162682	0.0256348	2.21e-10	6	68722832	40.2735	trans	ADGRB3	6	68635282	69390571
ukbppp	rs144722230	C	G	0.0149707	0.223098	0.0325457	7.14e-12	6	68126429	46.9899	trans	ADGRB3	6	68635282	69390571
ukbppp	rs77018151	T	C	0.061234	-0.114146	0.0159921	9.5e-13	6	68594250	50.946	trans	ADGRB3	6	68635282	69390571
ukbppp	rs140418332	C	T	0.0147402	-0.233879	0.0324612	5.81e-13	6	69293637	51.9103	trans	ADGRB3	6	68635282	69390571
ukbppp	rs34500730	G	A	0.0173707	-0.222292	0.0300708	1.44e-13	6	68713761	54.6459	trans	ADGRB3	6	68635282	69390571
ukbppp	rs117713680	C	A	0.0194078	0.227253	0.0289942	4.58e-15	6	69294816	61.4323	trans	ADGRB3	6	68635282	69390571
ukbppp	rs558406205	T	C	0.0150406	0.268401	0.0323512	1.07e-16	6	70222284	68.8315	trans	ADGRB3	6	68635282	69390571
ukbppp	rs117041580	T	C	0.0251648	0.219488	0.0251002	2.24e-18	6	69449455	76.4658	trans	ADGRB3	6	68635282	69390571
ukbppp	rs79441354	G	A	0.0306095	-0.195769	0.0223836	2.21e-18	6	70509449	76.4941	trans	ADGRB3	6	68635282	69390571
ukbppp	rs144772955	A	G	0.0498655	-0.159341	0.0181122	1.4e-18	6	67731708	77.395	trans	ADGRB3	6	68635282	69390571
ukbppp	rs538588	G	A	0.510268	0.0707159	0.00771392	4.85e-20	6	70940151	84.0396	trans	ADGRB3	6	68635282	69390571
ukbppp	rs117200678	G	T	0.013112	0.379397	0.0357675	2.75e-26	6	69119055	112.515	trans	ADGRB3	6	68635282	69390571
ukbppp	rs147922484	G	A	0.0236269	0.281209	0.0262621	9.35e-27	6	71650087	114.657	trans	ADGRB3	6	68635282	69390571
ukbppp	rs114598541	G	T	0.0107793	-0.413906	0.0373924	1.77e-28	6	69789081	122.528	trans	ADGRB3	6	68635282	69390571
ukbppp	rs1890094	C	T	0.0497133	-0.199946	0.0178983	5.64e-29	6	68884470	124.796	trans	ADGRB3	6	68635282	69390571
ukbppp	rs12525430	A	T	0.0287311	-0.293212	0.0240246	2.93e-34	6	69135690	148.954	trans	ADGRB3	6	68635282	69390571
ukbppp	rs2818092	G	A	0.0606385	0.210293	0.0163627	8.39e-38	6	68272529	165.173	trans	ADGRB3	6	68635282	69390571
ukbppp	rs143117986	C	T	0.0226477	0.339934	0.0260287	5.57e-39	6	70386196	170.563	trans	ADGRB3	6	68635282	69390571
ukbppp	rs9360417	G	A	0.417146	-0.108997	0.00797025	1.42e-42	6	71031437	187.019	trans	ADGRB3	6	68635282	69390571
ukbppp	rs112150822	A	G	0.0381907	0.276271	0.0199605	1.44e-43	6	69480320	191.57	trans	ADGRB3	6	68635282	69390571
ukbppp	rs62416553	A	G	0.0443706	-0.260689	0.0187957	9.69e-44	6	69510720	192.366	cis	ADGRB3	6	68635282	69390571
ukbppp	rs114176700	C	T	0.0297486	-0.388034	0.0228532	1.17e-64	6	70139199	288.301	trans	ADGRB3	6	68635282	69390571
ukbppp	rs79008856	A	C	0.0235433	-0.449339	0.0256561	1.12e-68	6	70300028	306.738	trans	ADGRB3	6	68635282	69390571
ukbppp	rs10455689	T	C	0.0275961	-0.416738	0.0234209	7.95e-71	6	70309177	316.606	trans	ADGRB3	6	68635282	69390571
ukbppp	rs78323479	T	C	0.0734451	0.271883	0.0147738	1.24e-75	6	70524981	338.672	trans	ADGRB3	6	68635282	69390571
ukbppp	rs117469934	A	G	0.0333194	0.403937	0.0214233	2.67e-79	6	69903341	355.512	trans	ADGRB3	6	68635282	69390571
ukbppp	rs138004333	T	C	0.0205611	0.639042	0.0274903	1.56e-119	6	69596677	540.381	trans	ADGRB3	6	68635282	69390571
ukbppp	rs376405119	T	G	0.0305161	0.553864	0.022223	4.19e-137	6	69311022	621.156	trans	ADGRB3	6	68635282	69390571
ukbppp	rs75439868	G	A	0.0321528	-0.558518	0.02187	7.43e-144	6	69803136	652.194	trans	ADGRB3	6	68635282	69390571
ukbppp	rs117103600	C	T	0.0252907	0.75176	0.0243523	1e-200	6	70161161	952.968	trans	ADGRB3	6	68635282	69390571
ukbppp	rs9364016	G	A	0.183133	0.348779	0.00991425	1e-200	6	70223307	1237.6	trans	ADGRB3	6	68635282	69390571
ukbppp	rs74876959	G	A	0.05777	0.625997	0.0166909	1e-200	6	69373545	1406.65	trans	ADGRB3	6	68635282	69390571
ukbppp	rs12200055	C	A	0.13567	-0.507116	0.0112678	1e-200	6	69299528	2025.52	trans	ADGRB3	6	68635282	69390571
ukbppp	rs1415031	C	G	0.307275	-0.398889	0.00829602	1e-200	6	69700397	2311.88	trans	ADGRB3	6	68635282	69390571
ukbppp	rs6573778	T	C	0.518612	-0.0345118	0.00632935	4.96e-08	14	24872209	29.7315	trans	ADGRD1	12	130953907	131141469
ukbppp	rs559249147	G	T	0.110515	-0.061993	0.0113133	4.26e-08	12	132150464	30.0266	trans	ADGRD1	12	130953907	131141469
ukbppp	rs143393480	G	T	0.0118044	-0.164876	0.029946	3.68e-08	18	56089858	30.3136	trans	ADGRD1	12	130953907	131141469
ukbppp	rs469864	T	C	0.209612	-0.044001	0.00777239	1.5e-08	1	91542517	32.0491	trans	ADGRD1	12	130953907	131141469
ukbppp	rs118006049	T	C	0.0167168	-0.168	0.0286011	4.26e-09	12	131306074	34.5027	cis	ADGRD1	12	130953907	131141469
ukbppp	rs72678674	G	A	0.257964	0.0428755	0.00720718	2.7e-09	1	44224688	35.3906	trans	ADGRD1	12	130953907	131141469
ukbppp	rs73485593	C	T	0.0468754	0.115104	0.0193232	2.57e-09	12	132061469	35.4832	trans	ADGRD1	12	130953907	131141469
ukbppp	rs903319	T	C	0.267079	-0.0428688	0.00714871	2.01e-09	1	220985811	35.9606	trans	ADGRD1	12	130953907	131141469
ukbppp	rs10832558	T	G	0.265896	-0.0446107	0.00716079	4.67e-10	11	16238087	38.8111	trans	ADGRD1	12	130953907	131141469
ukbppp	rs4411227	C	G	0.263595	-0.0456179	0.00716914	1.98e-10	10	94831513	40.4889	trans	ADGRD1	12	130953907	131141469
ukbppp	rs1195933	C	T	0.0841196	-0.0806459	0.0125397	1.27e-10	12	131605023	41.3609	cis	ADGRD1	12	130953907	131141469
ukbppp	rs190895211	C	A	0.322761	-0.0538314	0.00823711	6.35e-11	12	131815920	42.7092	trans	ADGRD1	12	130953907	131141469
ukbppp	rs7580585	C	T	0.681877	0.0449282	0.00679506	3.79e-11	2	64969807	43.7171	trans	ADGRD1	12	130953907	131141469
ukbppp	rs61937027	C	G	0.0794381	-0.0933009	0.0138295	1.51e-11	12	131657566	45.5154	cis	ADGRD1	12	130953907	131141469
ukbppp	rs2239222	A	G	0.348227	0.0470757	0.00665585	1.52e-12	14	73011885	50.0249	trans	ADGRD1	12	130953907	131141469
ukbppp	rs117905979	C	A	0.0164893	0.199688	0.027151	1.91e-13	12	131826692	54.0919	cis	ADGRD1	12	130953907	131141469
ukbppp	rs61940168	G	C	0.161289	0.0704038	0.00940168	6.97e-14	12	130843719	56.0765	trans	ADGRD1	12	130953907	131141469
ukbppp	rs1211973	C	T	0.93742	0.107917	0.0142377	3.46e-14	12	131603679	57.4513	cis	ADGRD1	12	130953907	131141469
ukbppp	rs11611560	C	T	0.288818	-0.0603739	0.00762578	2.43e-15	12	132308123	62.6801	trans	ADGRD1	12	130953907	131141469
ukbppp	rs6706968	A	C	0.580893	-0.0512469	0.00642558	1.52e-15	2	121310269	63.6078	trans	ADGRD1	12	130953907	131141469
ukbppp	rs7295155	G	A	0.1592	0.0843828	0.0095813	1.28e-18	12	131715842	77.5638	cis	ADGRD1	12	130953907	131141469
ukbppp	rs7962805	T	C	0.421571	-0.0631678	0.0071677	1.22e-18	12	131480748	77.6662	trans	ADGRD1	12	130953907	131141469
ukbppp	rs1870138	A	G	0.796096	0.07032	0.00781016	2.18e-19	10	82269611	81.0658	trans	ADGRD1	12	130953907	131141469
ukbppp	rs148133124	G	A	0.0210586	-0.24669	0.0256494	6.73e-22	12	131377582	92.5015	cis	ADGRD1	12	130953907	131141469
ukbppp	rs74553400	A	G	0.0467804	-0.246081	0.0163205	2.26e-51	12	131680976	227.347	cis	ADGRD1	12	130953907	131141469
ukbppp	rs144908156	G	A	0.0213116	0.391836	0.0258087	4.63e-52	12	131648240	230.503	cis	ADGRD1	12	130953907	131141469
ukbppp	rs116511904	G	A	0.0242869	-0.612559	0.0225611	2.45e-162	12	131460267	737.183	trans	ADGRD1	12	130953907	131141469
ukbppp	rs10848261	T	C	0.477968	-0.202287	0.00696461	1.78e-185	12	131439239	843.611	cis	ADGRD1	12	130953907	131141469
ukbppp	rs4759844	A	G	0.353037	0.221179	0.00723539	1e-200	12	131578055	934.467	trans	ADGRD1	12	130953907	131141469
ukbppp	rs75688681	A	C	0.0112378	-1.17324	0.0336027	1e-200	12	131612777	1219.06	trans	ADGRD1	12	130953907	131141469
ukbppp	rs347158	A	G	0.516122	0.0404446	0.00735252	3.78e-08	3	32465430	30.2586	trans	ADGRE1	19	6887566	6940459
ukbppp	rs4759323	T	A	0.54552	0.0403724	0.00729241	3.09e-08	12	54470993	30.6498	trans	ADGRE1	19	6887566	6940459
ukbppp	rs117820411	G	A	0.0841407	0.0727257	0.0130258	2.36e-08	6	96015919	31.1722	trans	ADGRE1	19	6887566	6940459
ukbppp	rs146961153	C	T	0.0161386	-0.180543	0.0322877	2.25e-08	19	7012390	31.2671	cis	ADGRE1	19	6887566	6940459
ukbppp	rs74174395	C	T	0.528222	-0.0422584	0.00751103	1.84e-08	19	6636620	31.6539	cis	ADGRE1	19	6887566	6940459
ukbppp	rs12516382	G	A	0.181019	-0.0534532	0.00942203	1.4e-08	5	124348069	32.1854	trans	ADGRE1	19	6887566	6940459
ukbppp	rs56959712	G	T	0.210856	-0.0508338	0.00886268	9.71e-09	12	123188475	32.8984	trans	ADGRE1	19	6887566	6940459
ukbppp	rs74622686	A	G	0.146493	0.0596321	0.0103079	7.25e-09	11	134264227	33.4672	trans	ADGRE1	19	6887566	6940459
ukbppp	rs78984106	C	T	0.033793	0.12459	0.021136	3.75e-09	19	7129981	34.7473	cis	ADGRE1	19	6887566	6940459
ukbppp	rs4804071	T	G	0.597183	-0.0467892	0.00784184	2.42e-09	19	7134153	35.6004	cis	ADGRE1	19	6887566	6940459
ukbppp	rs308195	C	T	0.896312	0.0736003	0.0121415	1.35e-09	19	6836760	36.7464	cis	ADGRE1	19	6887566	6940459
ukbppp	rs72766630	G	T	0.162289	-0.0603936	0.00982716	7.97e-10	9	136926791	37.7682	trans	ADGRE1	19	6887566	6940459
ukbppp	rs149472974	G	C	0.089983	-0.0929472	0.0143895	1.05e-10	19	7051875	41.7235	cis	ADGRE1	19	6887566	6940459
ukbppp	rs7589458	A	G	0.336667	0.0500831	0.0077242	8.94e-11	2	203610830	42.0412	trans	ADGRE1	19	6887566	6940459
ukbppp	rs2129904	T	C	0.147014	-0.0665353	0.0102216	7.55e-11	7	130280748	42.3708	trans	ADGRE1	19	6887566	6940459
ukbppp	rs11218734	A	G	0.255717	-0.0545534	0.00830911	5.19e-11	11	122523246	43.1057	trans	ADGRE1	19	6887566	6940459
ukbppp	rs76124421	T	C	0.0417606	-0.122039	0.0185842	5.14e-11	19	6957702	43.1231	cis	ADGRE1	19	6887566	6940459
ukbppp	rs62057151	C	T	0.232554	-0.0570082	0.00857153	2.91e-11	17	43903842	44.2342	trans	ADGRE1	19	6887566	6940459
ukbppp	rs2305482	A	C	0.539424	-0.0501726	0.00724653	4.4e-12	17	38140927	47.9372	trans	ADGRE1	19	6887566	6940459
ukbppp	rs4934470	T	C	0.72571	-0.0586542	0.00808551	4.04e-13	10	91067438	52.6239	trans	ADGRE1	19	6887566	6940459
ukbppp	rs6815814	A	C	0.202335	0.0660992	0.00910398	3.86e-13	4	38816338	52.7145	trans	ADGRE1	19	6887566	6940459
ukbppp	rs13068317	C	T	0.0842446	0.0951989	0.0130247	2.69e-13	3	98683772	53.423	trans	ADGRE1	19	6887566	6940459
ukbppp	rs6440016	C	A	0.149149	-0.0827643	0.0101669	3.93e-16	3	98374622	66.2688	trans	ADGRE1	19	6887566	6940459
ukbppp	rs12617740	G	A	0.270476	-0.0690172	0.00817463	3.1e-17	2	134898547	71.2818	trans	ADGRE1	19	6887566	6940459
ukbppp	rs8103103	A	C	0.0109541	-0.313488	0.0369874	2.34e-17	19	6963281	71.8347	cis	ADGRE1	19	6887566	6940459
ukbppp	rs35117691	A	G	0.609633	0.0796276	0.00889193	3.4e-19	19	6966045	80.1928	cis	ADGRE1	19	6887566	6940459
ukbppp	rs112476482	T	C	0.0252354	0.234154	0.0237584	6.48e-23	19	6871158	97.1334	cis	ADGRE1	19	6887566	6940459
ukbppp	rs10750325	G	A	0.392374	0.0808526	0.00742857	1.37e-27	11	126331836	118.462	trans	ADGRE1	19	6887566	6940459
ukbppp	rs12616639	A	G	0.610987	0.0875594	0.00741429	3.48e-32	2	62529925	139.465	trans	ADGRE1	19	6887566	6940459
ukbppp	rs2925672	C	T	0.0304303	0.391568	0.0216693	5.48e-73	19	6873081	326.531	cis	ADGRE1	19	6887566	6940459
ukbppp	rs7252712	G	T	0.551981	-0.150665	0.00746924	1.74e-90	19	7003499	406.885	cis	ADGRE1	19	6887566	6940459
ukbppp	rs4807915	T	C	0.249803	-0.189871	0.00859725	4.41e-108	19	6926355	487.751	cis	ADGRE1	19	6887566	6940459
ukbppp	rs111678266	T	C	0.0569304	0.50766	0.0160144	1e-200	19	6869507	1004.9	trans	ADGRE1	19	6887566	6940459
ukbppp	rs11076612	C	T	0.359472	-0.0402234	0.00731201	3.78e-08	16	89756349	30.2611	trans	ADGRE2	19	14732392	14778560
ukbppp	rs73119306	A	G	0.245958	0.0455967	0.00816165	2.31e-08	12	57826982	31.2112	trans	ADGRE2	19	14732392	14778560
ukbppp	rs9282761	T	C	0.338001	-0.0418007	0.0074451	1.97e-08	5	131822224	31.5229	trans	ADGRE2	19	14732392	14778560
ukbppp	rs11721168	G	A	0.376266	0.0419411	0.00730359	9.33e-09	3	58408679	32.9767	trans	ADGRE2	19	14732392	14778560
ukbppp	rs7041572	T	C	0.531258	0.0410297	0.0070527	5.97e-09	9	116085602	33.8443	trans	ADGRE2	19	14732392	14778560
ukbppp	rs4433395	T	C	0.191211	-0.0536831	0.00911572	3.88e-09	1	207688373	34.6811	trans	ADGRE2	19	14732392	14778560
ukbppp	rs868875	A	G	0.301628	-0.0469092	0.0079382	3.44e-09	19	7831166	34.9198	trans	ADGRE2	19	14732392	14778560
ukbppp	rs146126936	G	A	0.130327	-0.0707134	0.0117632	1.84e-09	10	18219504	36.137	trans	ADGRE2	19	14732392	14778560
ukbppp	rs72840907	C	G	0.350434	0.0447912	0.00742095	1.58e-09	17	7213560	36.4306	trans	ADGRE2	19	14732392	14778560
ukbppp	rs7254632	T	A	0.7613	-0.056573	0.00890227	2.09e-10	19	14351497	40.3847	trans	ADGRE2	19	14732392	14778560
ukbppp	rs11814437	G	A	0.248218	0.0525609	0.00821699	1.59e-10	10	17645134	40.9166	trans	ADGRE2	19	14732392	14778560
ukbppp	rs2470872	A	T	0.574146	-0.0464244	0.0071565	8.76e-11	3	98688564	42.0815	trans	ADGRE2	19	14732392	14778560
ukbppp	rs4926125	C	T	0.202284	0.0592986	0.00911182	7.62e-11	19	14643499	42.3525	trans	ADGRE2	19	14732392	14778560
ukbppp	rs45442397	G	A	0.018288	-0.198412	0.0282363	2.11e-12	19	14516757	49.3765	trans	ADGRE2	19	14732392	14778560
ukbppp	rs149215083	C	T	0.0264354	-0.201563	0.0238067	2.53e-17	19	14502053	71.6842	cis	ADGRE2	19	14732392	14778560
ukbppp	rs2420540	G	A	0.219383	0.0858802	0.00886949	3.57e-22	19	14533814	93.7538	trans	ADGRE2	19	14732392	14778560
ukbppp	rs58881629	A	G	0.0619534	0.218451	0.0150993	1.94e-47	19	14486544	209.312	cis	ADGRE2	19	14732392	14778560
ukbppp	rs114973975	T	G	0.0895502	0.224273	0.0129538	3.73e-67	19	14482872	299.75	trans	ADGRE2	19	14732392	14778560
ukbppp	rs10404878	A	C	0.709546	0.25856	0.00832457	1e-200	19	14506126	964.715	trans	ADGRE2	19	14732392	14778560
ukbppp	rs4433395	T	C	0.190704	-0.0518988	0.00923739	1.93e-08	1	207688373	31.5657	trans	ADGRE5	19	14380501	14408725
ukbppp	rs12974537	C	T	0.0960329	-0.0690501	0.0122547	1.75e-08	19	1074315	31.7485	trans	ADGRE5	19	14380501	14408725
ukbppp	rs2070726	C	A	0.338065	-0.0430453	0.00753122	1.09e-08	5	131821738	32.6679	trans	ADGRE5	19	14380501	14408725
ukbppp	rs2460382	G	A	0.772341	-0.0501453	0.0085356	4.23e-09	2	135014116	34.5138	trans	ADGRE5	19	14380501	14408725
ukbppp	rs10430577	C	T	0.242806	0.050184	0.00846812	3.1e-09	10	18226707	35.1202	trans	ADGRE5	19	14380501	14408725
ukbppp	rs149938265	G	A	0.0106956	-0.222925	0.0364761	9.87e-10	19	14099029	37.3509	cis	ADGRE5	19	14380501	14408725
ukbppp	rs12920315	C	T	0.577733	-0.0444439	0.007197	6.6e-10	16	89777761	38.1348	trans	ADGRE5	19	14380501	14408725
ukbppp	rs117132863	C	T	0.0535872	0.0993477	0.0159969	5.28e-10	19	14607957	38.5695	cis	ADGRE5	19	14380501	14408725
ukbppp	rs73119306	A	G	0.246204	0.0515235	0.00826214	4.49e-10	12	57826982	38.8889	trans	ADGRE5	19	14380501	14408725
ukbppp	rs193219422	T	C	0.609523	0.0484531	0.00768146	2.83e-10	3	98757352	39.7883	trans	ADGRE5	19	14380501	14408725
ukbppp	rs76609059	A	T	0.0358034	0.125676	0.0193842	8.97e-11	16	54407324	42.0348	trans	ADGRE5	19	14380501	14408725
ukbppp	rs6065904	G	A	0.21519	0.0645148	0.00862767	7.57e-14	20	44534651	55.9154	trans	ADGRE5	19	14380501	14408725
ukbppp	rs4926114	T	C	0.0535995	-0.128282	0.0160563	1.35e-15	19	14467514	63.8323	cis	ADGRE5	19	14380501	14408725
ukbppp	rs187737536	G	T	0.0479167	-0.170653	0.0178377	1.1e-21	19	14475089	91.5272	cis	ADGRE5	19	14380501	14408725
ukbppp	rs28366013	C	A	0.0955939	0.203337	0.0129481	1.42e-55	19	14492219	246.616	cis	ADGRE5	19	14380501	14408725
ukbppp	rs139113505	C	T	0.0169479	-0.715177	0.0280463	1.98e-143	19	14499616	650.243	cis	ADGRE5	19	14380501	14408725
ukbppp	rs13201810	T	C	0.305988	-0.0438661	0.0079279	3.15e-08	6	71334313	30.6155	trans	ADGRF5	6	46852522	46954943
ukbppp	rs835226	C	T	0.0834969	0.0752783	0.0133801	1.84e-08	12	105064140	31.6534	trans	ADGRF5	6	46852522	46954943
ukbppp	rs147519678	A	G	0.0228865	0.14543	0.0252055	7.94e-09	1	236230674	33.2903	trans	ADGRF5	6	46852522	46954943
ukbppp	rs11075045	A	G	0.18144	0.0556582	0.00946593	4.11e-09	16	9034716	34.5726	trans	ADGRF5	6	46852522	46954943
ukbppp	rs12086222	G	C	0.110982	0.070554	0.0116331	1.32e-09	1	156869630	36.7834	trans	ADGRF5	6	46852522	46954943
ukbppp	rs17154130	T	C	0.0624439	0.0925005	0.0150316	7.57e-10	7	80229484	37.8685	trans	ADGRF5	6	46852522	46954943
ukbppp	rs790901	A	G	0.677159	0.0480134	0.00779989	7.48e-10	1	237957161	37.892	trans	ADGRF5	6	46852522	46954943
ukbppp	rs372542	T	C	0.583734	-0.0480766	0.00741262	8.83e-11	10	20124469	42.0653	trans	ADGRF5	6	46852522	46954943
ukbppp	rs7686702	A	T	0.451564	-0.0489406	0.0073045	2.08e-11	4	102770103	44.8908	trans	ADGRF5	6	46852522	46954943
ukbppp	rs34957	A	G	0.539336	0.049759	0.00727144	7.75e-12	5	72204024	46.8277	trans	ADGRF5	6	46852522	46954943
ukbppp	rs61833496	C	G	0.13199	0.0753886	0.0107464	2.3e-12	1	236224692	49.2136	trans	ADGRF5	6	46852522	46954943
ukbppp	rs1033549	G	T	0.37789	0.0525606	0.00747702	2.07e-12	20	19271940	49.4155	trans	ADGRF5	6	46852522	46954943
ukbppp	rs11719450	C	T	0.369564	0.0735367	0.00754763	1.98e-22	3	58456811	94.9264	trans	ADGRF5	6	46852522	46954943
ukbppp	rs9726910	G	A	0.366977	0.0867048	0.0075882	3.09e-30	1	236166488	130.56	trans	ADGRF5	6	46852522	46954943
ukbppp	rs2734807	T	C	0.599883	0.110045	0.00758649	1.12e-47	1	236261548	210.406	trans	ADGRF5	6	46852522	46954943
ukbppp	rs74891748	G	T	0.013622	-0.629167	0.0316763	8.6e-88	1	236273405	394.515	trans	ADGRF5	6	46852522	46954943
ukbppp	rs927826	G	T	0.705199	0.187118	0.00800072	5.7e-121	10	20220846	546.982	trans	ADGRF5	6	46852522	46954943
ukbppp	rs12685561	A	G	0.0640563	-0.0806063	0.0146418	3.69e-08	9	4689447	30.3074	trans	ADGRG1	16	57610652	57665580
ukbppp	rs8047279	G	A	0.477795	-0.0414507	0.00721612	9.24e-09	16	57660708	32.9956	cis	ADGRG1	16	57610652	57665580
ukbppp	rs7499326	G	A	0.122226	-0.064997	0.0110043	3.49e-09	16	57701600	34.8869	cis	ADGRG1	16	57610652	57665580
ukbppp	rs3016275	C	T	0.33642	-0.045466	0.00753985	1.64e-09	11	128067404	36.362	trans	ADGRG1	16	57610652	57665580
ukbppp	rs37470	G	C	0.351922	0.0449773	0.00744582	1.54e-09	1	44277948	36.489	trans	ADGRG1	16	57610652	57665580
ukbppp	rs10875368	G	A	0.289548	0.0498886	0.00795107	3.51e-10	1	101762118	39.3687	trans	ADGRG1	16	57610652	57665580
ukbppp	rs71383252	G	A	0.0384081	-0.119513	0.0187476	1.83e-10	16	57639653	40.6386	cis	ADGRG1	16	57610652	57665580
ukbppp	rs58759191	C	G	0.477723	-0.0508776	0.00719393	1.52e-12	5	135395827	50.0174	trans	ADGRG1	16	57610652	57665580
ukbppp	rs36088866	G	A	0.116288	-0.0809052	0.0112399	6.11e-13	10	17809718	51.8117	trans	ADGRG1	16	57610652	57665580
ukbppp	rs6592302	A	T	0.308008	-0.0642981	0.00780632	1.77e-16	11	86333434	67.8428	trans	ADGRG1	16	57610652	57665580
ukbppp	rs733464	C	T	0.406603	0.0710144	0.00735137	4.46e-22	16	57682275	93.316	cis	ADGRG1	16	57610652	57665580
ukbppp	rs1055213	C	T	0.189647	-0.0483841	0.00881934	4.11e-08	3	100465276	30.0977	trans	ADGRG2	X	18989307	19122637
ukbppp	rs11927405	C	T	0.440612	-0.0383109	0.00695907	3.69e-08	3	98402969	30.307	trans	ADGRG2	X	18989307	19122637
ukbppp	rs6979606	C	T	0.618863	-0.0411877	0.00715506	8.59e-09	7	7258503	33.1366	trans	ADGRG2	X	18989307	19122637
ukbppp	rs2727258	G	A	0.45825	0.0406345	0.00691018	4.09e-09	11	61690183	34.5789	trans	ADGRG2	X	18989307	19122637
ukbppp	rs11068815	T	A	0.0319157	-0.121569	0.0199033	1.01e-09	12	118518801	37.3074	trans	ADGRG2	X	18989307	19122637
ukbppp	rs1137654	A	T	0.0940017	0.0795436	0.0122285	7.78e-11	9	101570336	42.3121	trans	ADGRG2	X	18989307	19122637
ukbppp	rs683800	T	C	0.431819	0.0457052	0.00698176	5.9e-11	11	126183756	42.855	trans	ADGRG2	X	18989307	19122637
ukbppp	rs115912456	A	G	0.0406813	-0.147896	0.0174138	2.01e-17	5	82815158	72.1316	trans	ADGRG2	X	18989307	19122637
ukbppp	rs12745935	A	G	0.30269	0.0714198	0.00756203	3.57e-21	1	59644082	89.1991	trans	ADGRG2	X	18989307	19122637
ukbppp	rs7836422	C	T	0.387548	0.0768696	0.00706503	1.43e-27	8	38850021	118.381	trans	ADGRG2	X	18989307	19122637
ukbppp	rs67316945	C	T	0.437174	0.0545493	0.00782742	3.19e-12	10	54632800	48.567	trans	ADGRV1	5	90529344	91164437
ukbppp	rs1031101	A	G	0.14224	-0.165276	0.0111019	3.99e-50	10	54533360	221.628	trans	ADGRV1	5	90529344	91164437
ukbppp	rs284783	G	A	0.476698	0.0512212	0.00746406	6.77e-12	4	100313611	47.0922	cis	ADH1B	4	99304971	99352760
LarInt	rs1229984	T	C	0.0041	-0.43	0.061834	3.55e-12	4	100239319	48.3595	cis	ADH1B	4	100226121	100242558
ukbppp	rs4979373	C	T	0.490489	-0.0713827	0.00745381	1e-21	9	117144504	91.7127	trans	ADH1B	4	99304971	99352760
ukbppp	rs1229984	T	C	0.97728	0.24475	0.0248901	8.1e-23	4	100239319	96.6924	cis	ADH1B	4	99304971	99352760
GenAtl	rs13085791	A	C	0.295	-0.42	0.03	3.2e-59	3	49721798	196	trans	ADH1B	4	100226121	100242558
ukbppp	rs4940394	T	C	0.773742	-0.0494986	0.00870262	1.29e-08	18	56134096	32.3509	trans	ADH4	4	99123657	99157792
LarInt	rs4408267	C	G	0.1117	-0.08	0.0120875	3.63e-11	11	93835395	43.8034	trans	ADH4	4	100044808	100078949
GenAss	rs6858148	C	NA	0.3487	-0.160396	0.0196987	3.87e-16	4	100065917	66.2998	cis	ADH4	4	100044808	100078949
GenAss	rs6532795	T	NA	0.2879	0.246345	0.0205328	3.66e-33	4	100042221	143.943	cis	ADH5	4	99992132	100009952
LarInt	rs28894371	A	G	0.046	-0.36	0.0193092	1.41e-77	4	100004620	347.599	cis	ADH5	4	99992132	100009952
LarInt	rs28730617	A	G	0.0456	-0.36	0.0191293	5.25e-79	4	99999595	354.166	cis	ADH6	4	100123795	100140694
LarInt	rs2275848	G	T	0.1976	0.07	0.0104694	2.29e-11	9	95887320	44.7049	trans	ADH7	4	100333418	100356894
GenAss	rs17589306	C	NA	0.0709	-0.373184	0.0368347	4.01e-24	4	100368786	102.644	cis	ADH7	4	100333418	100356894
LarInt	rs1154455	A	T	0.4782	-0.12	0.00823527	4.27e-48	4	100338657	212.328	cis	ADH7	4	100333418	100356894
LarInt	rs10179340	A	G	0.1322	0.11	0.0114547	7.76e-22	2	3523324	92.2183	cis	ADI1	2	3501132	3523507
ukbppp	rs10181515	C	T	0.220953	0.0427475	0.00766177	2.41e-08	2	227019461	31.1289	trans	ADIPOQ	3	186842704	186858463
ukbppp	rs6800913	T	A	0.749153	0.0433362	0.00776545	2.4e-08	3	50052867	31.1436	trans	ADIPOQ	3	186842704	186858463
ukbppp	rs607335	C	A	0.423794	0.036274	0.00639222	1.39e-08	6	153465230	32.2023	trans	ADIPOQ	3	186842704	186858463
ukbppp	rs2429511	T	C	0.479249	0.0360455	0.00634916	1.37e-08	10	115801253	32.2307	trans	ADIPOQ	3	186842704	186858463
ukbppp	rs12103370	C	T	0.644705	-0.0381649	0.00664457	9.26e-09	16	82771640	32.9909	trans	ADIPOQ	3	186842704	186858463
ukbppp	rs76358981	T	C	0.0971949	-0.0633934	0.0110335	9.16e-09	3	186210780	33.0112	cis	ADIPOQ	3	186842704	186858463
ukbppp	rs144033072	C	T	0.0103115	-0.194049	0.0336954	8.47e-09	3	186588975	33.1651	cis	ADIPOQ	3	186842704	186858463
ukbppp	rs138436155	G	C	0.0433268	-0.0946644	0.0162434	5.61e-09	12	123285110	33.9641	trans	ADIPOQ	3	186842704	186858463
ukbppp	rs3822076	T	A	0.461262	-0.0375404	0.00638084	4.02e-09	4	89709908	34.6132	trans	ADIPOQ	3	186842704	186858463
ukbppp	rs61838776	C	A	0.164735	-0.051262	0.00855814	2.1e-09	1	219618564	35.8783	trans	ADIPOQ	3	186842704	186858463
ukbppp	rs77772668	C	T	0.019112	-0.145515	0.0242551	1.98e-09	3	186546860	35.9923	cis	ADIPOQ	3	186842704	186858463
ukbppp	rs4339549	A	G	0.224877	-0.0469054	0.007648	8.62e-10	7	150287177	37.614	trans	ADIPOQ	3	186842704	186858463
ukbppp	rs6787344	G	C	0.119799	0.0615471	0.00998306	7.04e-10	3	186339841	38.0091	cis	ADIPOQ	3	186842704	186858463
ukbppp	rs4334836	T	C	0.252833	-0.0449271	0.00726296	6.18e-10	5	53300835	38.2639	trans	ADIPOQ	3	186842704	186858463
ukbppp	rs9935086	A	C	0.398559	0.0402327	0.00647611	5.22e-10	16	83663355	38.5949	trans	ADIPOQ	3	186842704	186858463
ukbppp	rs113365229	T	A	0.0201109	-0.153167	0.0245514	4.42e-10	3	186608615	38.9205	cis	ADIPOQ	3	186842704	186858463
ukbppp	rs7188594	C	A	0.375541	-0.0417513	0.00659068	2.37e-10	16	83214480	40.131	trans	ADIPOQ	3	186842704	186858463
ukbppp	rs150024939	G	A	0.0220808	-0.152466	0.0238943	1.76e-10	3	186607866	40.7153	cis	ADIPOQ	3	186842704	186858463
ukbppp	rs117533700	C	T	0.0374345	-0.107158	0.0167615	1.63e-10	19	13176728	40.8718	trans	ADIPOQ	3	186842704	186858463
ukbppp	rs61884005	C	G	0.121191	0.0630165	0.00973971	9.8e-11	11	14402930	41.8617	trans	ADIPOQ	3	186842704	186858463
LarInt	rs59436957	A	G	0.2202	0.07	0.0108068	9.33e-11	12	20468423	41.9565	trans	ADIPOQ	3	186560463	186576252
ukbppp	rs11045247	G	A	0.0722312	-0.0804056	0.0122587	5.42e-11	12	20592624	43.0213	trans	ADIPOQ	3	186842704	186858463
ukbppp	rs76895963	T	G	0.0207782	0.161611	0.0245967	5.02e-11	12	4384844	43.1706	trans	ADIPOQ	3	186842704	186858463
ukbppp	rs5418	G	A	0.572922	-0.0422506	0.00642164	4.72e-11	17	7185092	43.2886	trans	ADIPOQ	3	186842704	186858463
ukbppp	rs116165477	G	A	0.0674545	-0.0898636	0.013077	6.34e-12	3	186545092	47.2228	cis	ADIPOQ	3	186842704	186858463
ukbppp	rs7859344	T	A	0.714816	-0.0480046	0.00697936	6.07e-12	9	131848382	47.308	trans	ADIPOQ	3	186842704	186858463
ukbppp	rs3910232	C	T	0.407919	-0.0448944	0.00651368	5.49e-12	16	82673410	47.5041	trans	ADIPOQ	3	186842704	186858463
ukbppp	rs72657272	C	T	0.152568	0.0630851	0.00895286	1.84e-12	1	31407314	49.6512	trans	ADIPOQ	3	186842704	186858463
LarInt	rs1538742	C	A	0.4201	0.06	0.00831173	5.25e-13	1	219668252	52.1099	trans	ADIPOQ	3	186560463	186576252
ukbppp	rs492699	T	C	0.22534	0.0624907	0.0079281	3.22e-15	12	123186381	62.1287	trans	ADIPOQ	3	186842704	186858463
LarInt	rs1187415	G	C	0.3211	0.08	0.0096235	9.33e-17	12	124491529	69.1057	trans	ADIPOQ	3	186560463	186576252
LarInt	rs56823429	C	A	0.2777	-0.08	0.00953001	4.68e-17	16	81533789	70.4682	trans	ADIPOQ	3	186560463	186576252
ukbppp	rs266773	A	G	0.855076	-0.0794724	0.00928049	1.1e-17	3	186550663	73.3315	cis	ADIPOQ	3	186842704	186858463
ukbppp	rs66782572	A	G	0.53876	0.0588775	0.00651947	1.7e-19	3	52567617	81.5594	trans	ADIPOQ	3	186842704	186858463
LarInt	rs4805881	A	C	0.3047	-0.09	0.0096451	1.05e-20	19	33896432	87.0707	trans	ADIPOQ	3	186560463	186576252
ukbppp	rs11057397	C	T	0.337016	0.0628764	0.00671257	7.47e-21	12	124419728	87.74	trans	ADIPOQ	3	186842704	186858463
ukbppp	rs12369179	C	T	0.0916586	-0.106225	0.0110819	9.2e-22	12	122963550	91.8809	trans	ADIPOQ	3	186842704	186858463
ukbppp	rs10422861	C	T	0.666825	0.0649872	0.00674286	5.53e-22	19	33894846	92.8897	trans	ADIPOQ	3	186842704	186858463
GenAss	rs143257534	T	NA	0.02988	-0.504891	0.0521095	3.36e-22	3	186551888	93.8775	cis	ADIPOQ	3	186560463	186576252
LarInt	rs17366653	C	T	0.0033	-0.69	0.0708612	2.09e-22	3	186570816	94.816	cis	ADIPOQ	3	186560463	186576252
ukbppp	rs9871339	T	C	0.388786	-0.0665112	0.00680901	1.54e-22	3	186476598	95.4161	cis	ADIPOQ	3	186842704	186858463
LarInt	rs12445207	G	C	0.0282	-0.26	0.0261356	2.57e-23	16	82643758	98.9647	trans	ADIPOQ	3	186560463	186576252
ukbppp	rs35666337	A	G	0.0108388	-0.309859	0.0307711	7.51e-24	16	82644674	101.401	trans	ADIPOQ	3	186842704	186858463
ukbppp	rs7134375	C	A	0.429843	0.0648081	0.00643267	7.14e-24	12	20473758	101.502	trans	ADIPOQ	3	186842704	186858463
ukbppp	rs825453	A	T	0.608132	-0.0655751	0.0065041	6.63e-24	12	124508758	101.649	trans	ADIPOQ	3	186842704	186858463
ukbppp	rs2925979	T	C	0.69797	0.0920183	0.00695484	5.82e-40	16	81534790	175.055	trans	ADIPOQ	3	186842704	186858463
LarInt	rs17300539	A	G	0.0685	0.36	0.0169465	3.8e-100	3	186559460	451.278	cis	ADIPOQ	3	186560463	186576252
LarInt	rs143257534	T	C	0.0344	-0.64	0.0241734	1.86e-154	3	186551888	700.946	cis	ADIPOQ	3	186560463	186576252
ukbppp	rs73185701	G	C	0.0805449	0.335902	0.0120145	5.25e-172	3	186558403	781.653	cis	ADIPOQ	3	186842704	186858463
ukbppp	rs143257534	C	T	0.0259864	-0.614829	0.0204078	2.14e-199	3	186551888	907.646	cis	ADIPOQ	3	186842704	186858463
LarInt	rs586689	T	C	0.3037	0.05	0.00825894	1.41e-09	11	87919481	36.6515	trans	ADK	10	75910960	76469061
LarInt	rs10814104	T	C	0.2089	-0.1	0.0101532	6.92e-23	9	34360287	97.0041	trans	ADK	10	75910960	76469061
GenMap	rs2218793	C	A	0.704	0.109	0.02	6.97e-08	11	10380828	29.7025	cis	ADM	11	10326227	10328944
ukbppp	rs10840258	G	C	0.262577	0.0456353	0.00802771	1.31e-08	11	9570757	32.3161	trans	ADM	11	10305073	10307397
MapOf	rs1580006	A	T	0.54	-0.19	0.0239254	2e-15	11	10370675	63.065	cis	ADM	11	10326227	10328944
GenMap	rs2923091	A	G	0.662	-0.204	0.025	2.28e-16	11	10358145	66.5856	cis	ADM	11	10326227	10328944
ukbppp	rs9332432	A	G	0.586101	0.060222	0.00713132	3.05e-17	11	9939485	71.3133	cis	ADM	11	10305073	10307397
GenAtl	rs3813135	C	T	0.379	-0.27	0.03	2.3e-26	19	15587345	81	trans	ADM	11	10326227	10328944
LarInt	rs3856930	T	C	0.3145	0.09	0.00870647	4.79e-25	3	186458322	106.856	trans	ADM	11	10326227	10328944
ukbppp	rs2218793	C	A	0.279937	-0.106721	0.00783611	3.08e-42	11	10380828	185.481	cis	ADM	11	10305073	10307397
ukbppp	rs12469704	A	T	0.0101518	-0.503819	0.0350548	7.72e-47	2	163112295	206.564	trans	ADM	11	10305073	10307397
ukbppp	rs7926490	C	T	0.472363	0.159271	0.00705197	6.04e-113	11	10358459	510.097	cis	ADM	11	10305073	10307397
LarInt	rs34639393	T	C	0.1706	0.1	0.0114664	2.75e-18	14	106965616	76.0582	trans	ADM2	22	50919985	50924869
LarInt	rs766063732	C	A	0.0056	-1.36	0.053608	5.5e-142	1	36490707	643.605	cis	ADPRHL2	1	36554476	36559533
LarInt	rs4432208	G	A	0.4692	-0.18	0.00878082	2.19e-93	14	105191915	420.218	cis	ADSSL1	14	105190523	105213662
LarInt	rs11539938	C	T	0.4359	-0.05	0.00762161	5.37e-11	19	3062857	43.0374	cis	AES	19	3052908	3063105
ukbppp	rs12628657	A	G	0.251555	0.0373969	0.00674757	2.99e-08	22	49652767	30.7168	trans	AFAP1	4	7758714	7939926
ukbppp	rs142089336	G	A	0.0178129	0.180116	0.0300098	1.95e-09	4	7702213	36.0229	trans	AFAP1	4	7758714	7939926
ukbppp	rs56248498	A	G	0.409806	-0.0473791	0.00786673	1.72e-09	4	7481888	36.2731	trans	AFAP1	4	7758714	7939926
ukbppp	rs10129287	A	G	0.26814	-0.0387801	0.00624271	5.23e-10	14	106992524	38.5897	trans	AFAP1	4	7758714	7939926
ukbppp	rs36051450	T	C	0.195533	-0.0484267	0.00707332	7.57e-12	11	123344959	46.873	trans	AFAP1	4	7758714	7939926
ukbppp	rs13116436	G	A	0.387407	-0.0580741	0.00796649	3.1e-13	4	7537142	53.1411	cis	AFAP1	4	7758714	7939926
ukbppp	rs112818310	C	T	0.0311084	-0.1684	0.0230323	2.64e-13	4	8115970	53.4576	trans	AFAP1	4	7758714	7939926
ukbppp	rs886370	C	T	0.734747	-0.0650218	0.00876867	1.21e-13	4	7653000	54.9858	trans	AFAP1	4	7758714	7939926
ukbppp	rs61702167	G	C	0.080555	-0.108275	0.0141339	1.85e-14	4	8051078	58.6857	trans	AFAP1	4	7758714	7939926
ukbppp	rs56287349	A	G	0.0241264	-0.199595	0.0259089	1.32e-14	4	7680872	59.3474	cis	AFAP1	4	7758714	7939926
ukbppp	rs17368264	C	G	0.266838	0.0786031	0.0087065	1.75e-19	4	7615195	81.5065	trans	AFAP1	4	7758714	7939926
ukbppp	rs143239378	C	T	0.0194786	0.292573	0.0296074	5e-23	4	7704856	97.649	cis	AFAP1	4	7758714	7939926
ukbppp	rs62636596	C	T	0.0147171	-0.319533	0.0322276	3.59e-23	4	7770613	98.305	trans	AFAP1	4	7758714	7939926
ukbppp	rs75597811	C	T	0.0167796	0.312465	0.0312444	1.51e-23	4	7740700	100.013	trans	AFAP1	4	7758714	7939926
ukbppp	rs71603912	G	C	0.0647634	0.166213	0.0164744	6.17e-24	4	8104036	101.791	trans	AFAP1	4	7758714	7939926
ukbppp	rs111421601	A	G	0.0191438	-0.294476	0.0283215	2.54e-25	4	7822490	108.11	trans	AFAP1	4	7758714	7939926
ukbppp	rs138169773	C	T	0.0133778	-0.363048	0.0340118	1.34e-26	4	7841881	113.938	cis	AFAP1	4	7758714	7939926
ukbppp	rs112388834	C	T	0.0391783	-0.224996	0.0201223	5.03e-29	4	7965489	125.024	cis	AFAP1	4	7758714	7939926
ukbppp	rs11947042	C	T	0.0382203	0.240163	0.0202729	2.24e-32	4	8043523	140.34	trans	AFAP1	4	7758714	7939926
ukbppp	rs62290639	C	T	0.0395603	0.236694	0.0199414	1.71e-32	4	8033640	140.884	trans	AFAP1	4	7758714	7939926
ukbppp	rs116406388	A	G	0.0286092	-0.338328	0.023132	1.92e-48	4	7810769	213.919	trans	AFAP1	4	7758714	7939926
ukbppp	rs62290736	C	T	0.476151	0.131937	0.00872706	1.23e-51	4	7708050	228.558	trans	AFAP1	4	7758714	7939926
ukbppp	rs543213657	T	A	0.032231	-0.430001	0.026191	1.42e-60	4	7794900	269.547	trans	AFAP1	4	7758714	7939926
ukbppp	rs75285164	G	T	0.104348	-0.219244	0.0126146	1.17e-67	4	8004834	302.071	trans	AFAP1	4	7758714	7939926
ukbppp	rs36096706	G	T	0.0175846	0.533208	0.030116	3.83e-70	4	8008602	313.472	trans	AFAP1	4	7758714	7939926
ukbppp	rs2285783	C	G	0.169573	0.240366	0.0103509	2.75e-119	4	7714640	539.25	trans	AFAP1	4	7758714	7939926
ukbppp	rs186110686	G	A	0.0132255	0.82202	0.0353403	1.12e-119	4	7876147	541.034	trans	AFAP1	4	7758714	7939926
ukbppp	rs7663205	C	T	0.603125	0.247746	0.0078587	1e-200	4	7889096	993.829	trans	AFAP1	4	7758714	7939926
ukbppp	rs553515768	A	C	0.0338842	0.950133	0.0238164	1e-200	4	7798489	1591.54	trans	AFAP1	4	7758714	7939926
ukbppp	rs28644432	G	T	0.280038	-0.348288	0.00850588	1e-200	4	7869773	1676.63	trans	AFAP1	4	7758714	7939926
ukbppp	rs111860188	T	C	0.0415692	0.838626	0.0198985	1e-200	4	7819236	1776.22	trans	AFAP1	4	7758714	7939926
ukbppp	rs117927148	C	T	0.0790551	0.0781569	0.0138297	1.59e-08	12	57640807	31.9381	trans	AFM	4	73481745	73504001
ukbppp	rs4483073	C	A	0.393794	0.0453763	0.00791108	9.71e-09	7	153950048	32.8993	trans	AFM	4	73481745	73504001
ukbppp	rs77000511	A	G	0.0400545	0.112773	0.0194858	7.15e-09	4	74415946	33.4945	cis	AFM	4	73481745	73504001
ukbppp	rs113036317	T	A	0.118693	0.0737664	0.0126908	6.15e-09	19	18199214	33.7862	trans	AFM	4	73481745	73504001
ukbppp	rs77633219	T	A	0.0151184	-0.185637	0.0311364	2.49e-09	4	74676136	35.5461	cis	AFM	4	73481745	73504001
ukbppp	rs6656611	T	C	0.601662	0.0466194	0.00757454	7.52e-10	1	16515805	37.8809	trans	AFM	4	73481745	73504001
ukbppp	rs113574508	T	C	0.81081	0.0584449	0.009481	7.07e-10	1	93868650	38.0001	trans	AFM	4	73481745	73504001
ukbppp	rs2645490	G	A	0.218872	0.0587132	0.00912358	1.23e-10	17	57878509	41.4134	trans	AFM	4	73481745	73504001
ukbppp	rs10832570	A	G	0.386563	0.0491021	0.00761489	1.13e-10	11	16249510	41.5789	trans	AFM	4	73481745	73504001
LarInt	rs11554159	A	G	0.2398	0.07	0.0103449	1.32e-11	19	18285944	45.7871	trans	AFM	4	74347400	74369691
ConGe	rs41265665	A	G	0.03	-0.862	0.122	3e-12	4	74361142	49.9223	cis	AFM	4	74347400	74369691
LarInt	rs1391790	C	T	0.0556	0.13	0.0182559	1.07e-12	12	24203096	50.7085	trans	AFM	4	74347400	74369691
ukbppp	rs10083142	A	T	0.0358368	0.157025	0.0199862	3.94e-15	12	24198567	61.7273	trans	AFM	4	73481745	73504001
ukbppp	rs10518116	C	G	0.169008	-0.0797238	0.0100573	2.25e-15	4	74356600	62.8367	cis	AFM	4	73481745	73504001
ukbppp	rs148208728	T	C	0.0234188	0.2201	0.0247411	5.78e-19	4	74293130	79.1411	cis	AFM	4	73481745	73504001
GenAss	rs72853185	G	NA	0.0137	-0.747962	0.0814924	4.38e-20	4	74343768	84.2413	cis	AFM	4	74347400	74369691
ukbppp	rs13132712	T	C	0.979125	0.336036	0.0262031	1.2e-37	4	74345896	164.462	cis	AFM	4	73481745	73504001
LarInt	rs72858937	T	C	0.0139	-0.76	0.0360579	1.29e-98	4	74404970	444.248	cis	AFM	4	74347400	74369691
ukbppp	rs112285002	C	T	0.165031	-0.0507789	0.0093029	4.8e-08	19	48374320	29.7941	trans	AFP	4	73431138	73456174
ukbppp	rs6728689	G	A	0.179328	0.0512652	0.00930978	3.66e-08	2	231409760	30.3226	trans	AFP	4	73431138	73456174
ukbppp	rs116586859	T	C	0.0161987	0.158852	0.0288326	3.6e-08	2	17350557	30.3541	trans	AFP	4	73431138	73456174
ukbppp	rs812249	C	T	0.69667	-0.0413261	0.00748946	3.43e-08	3	148786108	30.4472	trans	AFP	4	73431138	73456174
ukbppp	rs7906309	A	G	0.130027	-0.0564229	0.0102085	3.26e-08	10	70245144	30.5483	trans	AFP	4	73431138	73456174
ukbppp	rs2779210	G	A	0.575319	-0.0385209	0.00696613	3.21e-08	17	15875147	30.578	trans	AFP	4	73431138	73456174
ukbppp	rs4410139	T	A	0.155612	0.0528046	0.00953217	3.03e-08	17	60016851	30.6874	trans	AFP	4	73431138	73456174
ukbppp	rs35824656	A	T	0.262337	0.0440223	0.00794558	3.02e-08	3	101605961	30.6969	trans	AFP	4	73431138	73456174
ukbppp	rs10891050	G	A	0.22168	-0.0467414	0.00828538	1.69e-08	11	109940267	31.8257	trans	AFP	4	73431138	73456174
ukbppp	rs370060315	C	T	0.0110106	-0.198542	0.0349737	1.37e-08	2	18197406	32.2271	trans	AFP	4	73431138	73456174
ukbppp	rs13087012	G	T	0.678518	0.04246	0.0074372	1.14e-08	3	114850790	32.5943	trans	AFP	4	73431138	73456174
ukbppp	rs117678340	G	A	0.0822951	0.07336	0.0126975	7.58e-09	11	108200182	33.3797	trans	AFP	4	73431138	73456174
ukbppp	rs6671165	G	A	0.601773	0.0408647	0.00702817	6.08e-09	1	16516110	33.8074	trans	AFP	4	73431138	73456174
ukbppp	rs1017439	A	G	0.789981	-0.049914	0.00850434	4.38e-09	3	100599627	34.448	trans	AFP	4	73431138	73456174
ukbppp	rs9568221	A	G	0.0783864	-0.0753964	0.0128065	3.92e-09	13	50062948	34.6609	trans	AFP	4	73431138	73456174
ukbppp	rs10152515	C	A	0.301988	0.0448981	0.00754422	2.66e-09	15	64070379	35.4183	trans	AFP	4	73431138	73456174
ukbppp	rs141852110	C	A	0.0130835	0.194539	0.0326757	2.62e-09	22	45671509	35.4457	trans	AFP	4	73431138	73456174
ukbppp	rs378712	C	A	0.561218	-0.0416143	0.00694972	2.13e-09	5	64854953	35.8551	trans	AFP	4	73431138	73456174
ukbppp	rs2886927	T	A	0.289727	-0.0465901	0.00769354	1.4e-09	4	74730231	36.672	cis	AFP	4	73431138	73456174
ukbppp	rs72868608	T	C	0.144858	-0.0596873	0.00983331	1.28e-09	6	57051929	36.8438	trans	AFP	4	73431138	73456174
ukbppp	rs2161037	G	A	0.544155	0.0438	0.00718359	1.08e-09	2	169893419	37.1762	trans	AFP	4	73431138	73456174
ukbppp	rs1294699	C	G	0.225651	-0.0507372	0.00828869	9.28e-10	20	5795132	37.4698	trans	AFP	4	73431138	73456174
ukbppp	rs13153862	C	T	0.604207	0.0434249	0.00704463	7.08e-10	5	175734548	37.998	trans	AFP	4	73431138	73456174
ukbppp	rs115780817	G	T	0.0493884	0.103085	0.0165834	5.1e-10	4	74565396	38.6406	cis	AFP	4	73431138	73456174
ukbppp	rs4934310	G	A	0.849147	0.0602313	0.00964636	4.27e-10	10	88929623	38.9868	trans	AFP	4	73431138	73456174
ukbppp	rs898158	A	G	0.309511	0.0468444	0.00749191	4.04e-10	12	70324219	39.0958	trans	AFP	4	73431138	73456174
ukbppp	rs12030328	A	G	0.59778	-0.0446118	0.00712223	3.76e-10	1	24051614	39.2344	trans	AFP	4	73431138	73456174
ukbppp	rs3775228	C	T	0.401297	0.0450774	0.00716258	3.1e-10	4	87985166	39.6076	trans	AFP	4	73431138	73456174
ukbppp	rs6686497	T	C	0.689935	0.0469646	0.00745445	2.97e-10	1	23810360	39.6926	trans	AFP	4	73431138	73456174
ukbppp	rs5742915	T	C	0.461975	-0.0438211	0.00694258	2.76e-10	15	74336633	39.8405	trans	AFP	4	73431138	73456174
ukbppp	rs62501135	G	A	0.211993	-0.054293	0.00854403	2.09e-10	8	23089208	40.3796	trans	AFP	4	73431138	73456174
ukbppp	rs62311589	C	T	0.436348	-0.0455978	0.00714633	1.76e-10	4	73600970	40.7119	trans	AFP	4	73431138	73456174
ukbppp	rs11243761	G	A	0.115231	-0.0689463	0.0107935	1.68e-10	9	135280366	40.8035	trans	AFP	4	73431138	73456174
ukbppp	rs77341222	C	A	0.044668	0.110989	0.0173339	1.52e-10	20	5840701	40.9984	trans	AFP	4	73431138	73456174
ukbppp	rs1319012	T	A	0.926851	0.0869823	0.0135273	1.27e-10	6	41852616	41.3466	trans	AFP	4	73431138	73456174
ukbppp	rs72772314	C	T	0.0169934	-0.17828	0.0274765	8.67e-11	2	18152925	42.1	trans	AFP	4	73431138	73456174
ukbppp	rs6941212	T	C	0.453444	-0.0451813	0.00694422	7.7e-11	6	42915920	42.3322	trans	AFP	4	73431138	73456174
ukbppp	rs1881802	G	A	0.779892	0.0558578	0.00853193	5.87e-11	4	3476537	42.8621	trans	AFP	4	73431138	73456174
ukbppp	rs2045028	A	G	0.480849	-0.0466566	0.00690937	1.45e-11	8	27922723	45.5984	trans	AFP	4	73431138	73456174
ukbppp	rs28364531	C	T	0.0169921	0.181681	0.0268384	1.29e-11	15	42701374	45.8253	trans	AFP	4	73431138	73456174
ukbppp	rs12059956	G	A	0.421819	-0.0472901	0.00698258	1.27e-11	1	171063262	45.8679	trans	AFP	4	73431138	73456174
ukbppp	rs11642010	T	C	0.0887051	-0.0842898	0.0122059	5e-12	16	89845111	47.6881	trans	AFP	4	73431138	73456174
ukbppp	rs35103294	C	T	0.631066	0.049683	0.00716376	4.05e-12	17	73810937	48.0987	trans	AFP	4	73431138	73456174
ukbppp	rs2548458	C	T	0.538899	-0.0493627	0.00703709	2.31e-12	19	49209325	49.2053	trans	AFP	4	73431138	73456174
ukbppp	rs17689024	G	C	0.313589	-0.052761	0.00743477	1.28e-12	16	79739978	50.3606	trans	AFP	4	73431138	73456174
ukbppp	rs7073746	A	G	0.468815	-0.0492161	0.00689862	9.74e-13	10	64904071	50.8967	trans	AFP	4	73431138	73456174
ukbppp	rs75403334	C	G	0.0448648	0.123635	0.0172705	8.14e-13	2	17586064	51.2475	trans	AFP	4	73431138	73456174
ukbppp	rs4149909	A	G	0.0319602	-0.143716	0.0196607	2.67e-13	1	242023898	53.4333	trans	AFP	4	73431138	73456174
ukbppp	rs113844904	C	T	0.156588	-0.0693285	0.00948115	2.63e-13	20	30836608	53.4689	trans	AFP	4	73431138	73456174
ukbppp	rs141379009	T	G	0.0266576	0.157695	0.021363	1.56e-13	11	108149207	54.4893	trans	AFP	4	73431138	73456174
ukbppp	rs56369308	T	C	0.340838	0.0539114	0.00727354	1.24e-13	15	63792257	54.9376	trans	AFP	4	73431138	73456174
ukbppp	rs111481194	G	A	0.0432348	-0.130181	0.0175473	1.18e-13	4	73791300	55.0395	trans	AFP	4	73431138	73456174
ukbppp	rs12949906	A	G	0.655937	-0.0566363	0.00725703	5.98e-15	17	47847079	60.9077	trans	AFP	4	73431138	73456174
ukbppp	rs10883567	T	C	0.491081	-0.0599511	0.00688146	2.99e-18	10	102755779	75.8985	trans	AFP	4	73431138	73456174
ukbppp	rs144660262	G	A	0.0286983	0.191735	0.0214467	3.89e-19	2	17541952	79.9249	trans	AFP	4	73431138	73456174
ukbppp	rs2553421	A	T	0.871962	-0.102124	0.01128	1.38e-19	3	101066992	81.9667	trans	AFP	4	73431138	73456174
ukbppp	rs12796943	C	T	0.159974	-0.0874666	0.00939826	1.32e-20	11	1665308	86.6143	trans	AFP	4	73431138	73456174
ukbppp	rs149833498	T	C	0.0263063	-0.213645	0.0221734	5.68e-22	2	17781886	92.837	trans	AFP	4	73431138	73456174
ukbppp	rs2602874	A	T	0.580249	-0.0721176	0.0070523	1.51e-24	4	100039396	104.573	trans	AFP	4	73431138	73456174
ukbppp	rs4794048	A	C	0.480972	0.0708755	0.00691205	1.14e-24	17	45763073	105.143	trans	AFP	4	73431138	73456174
ukbppp	rs113861456	A	T	0.72389	0.0852058	0.00778228	6.74e-28	3	8968659	119.874	trans	AFP	4	73431138	73456174
ukbppp	rs140086294	G	A	0.0102161	-0.392525	0.0354591	1.76e-28	2	17995170	122.54	trans	AFP	4	73431138	73456174
ukbppp	rs839421	A	T	0.711282	-0.0866783	0.00780239	1.13e-28	2	67655416	123.414	trans	AFP	4	73431138	73456174
ukbppp	rs6116934	T	C	0.214835	0.0951179	0.00840983	1.17e-29	20	5731803	127.923	trans	AFP	4	73431138	73456174
ukbppp	rs6740930	A	G	0.196015	0.105141	0.00898036	1.16e-31	2	17561931	137.075	trans	AFP	4	73431138	73456174
ukbppp	rs62576492	A	G	0.112748	0.133775	0.0112176	8.73e-33	9	135218708	142.217	trans	AFP	4	73431138	73456174
ukbppp	rs7692425	T	A	0.0399596	-0.27447	0.0179462	8.38e-53	4	74058988	233.908	cis	AFP	4	73431138	73456174
ukbppp	rs560191	G	C	0.298931	0.121614	0.00750799	5.22e-59	15	43767774	262.373	trans	AFP	4	73431138	73456174
ukbppp	rs6007594	G	A	0.257393	0.130655	0.00786092	4.93e-62	22	45728370	276.252	trans	AFP	4	73431138	73456174
ukbppp	rs62280667	T	C	0.340794	-0.12908	0.00733195	2.25e-69	3	101084604	309.941	trans	AFP	4	73431138	73456174
ukbppp	rs146045056	A	C	0.510814	0.159442	0.00739803	5.07e-103	2	17959727	464.487	trans	AFP	4	73431138	73456174
ukbppp	rs12506899	T	G	0.396859	-0.186045	0.00713109	4.83e-150	4	74319283	680.651	cis	AFP	4	73431138	73456174
ukbppp	rs16983791	G	C	0.102555	-0.40748	0.0116716	1e-200	2	17897819	1218.85	trans	AFP	4	73431138	73456174
LarInt	rs667	T	C	0.1852	-0.09	0.0102465	1.58e-18	4	74280265	77.1496	trans	AGA	4	178351924	178363657
ukbppp	rs2445852	A	G	0.646253	-0.0428362	0.00762036	1.9e-08	19	16392976	31.5988	trans	AGER	6	32180968	32184322
ukbppp	rs10874746	T	C	0.657499	0.0432693	0.00769057	1.84e-08	1	93323971	31.655	trans	AGER	6	32180968	32184322
ukbppp	rs6538677	A	G	0.602746	-0.0422515	0.00750958	1.84e-08	12	96254528	31.6558	trans	AGER	6	32180968	32184322
ukbppp	rs13106878	T	A	0.126372	-0.0619936	0.0109619	1.56e-08	4	120146383	31.9832	trans	AGER	6	32180968	32184322
ukbppp	rs12411484	A	G	0.142876	0.0589224	0.0103833	1.39e-08	10	82263954	32.2025	trans	AGER	6	32180968	32184322
ukbppp	rs7222242	C	A	0.193266	0.0532344	0.0093127	1.09e-08	17	46565486	32.6763	trans	AGER	6	32180968	32184322
ukbppp	rs75446670	G	A	0.0248874	-0.138083	0.0241343	1.06e-08	1	117814972	32.7349	trans	AGER	6	32180968	32184322
ukbppp	rs11640085	C	T	0.0994307	0.0704408	0.0122639	9.26e-09	16	48544831	32.9907	trans	AGER	6	32180968	32184322
ukbppp	rs4320024	C	T	0.108494	0.069261	0.0117305	3.54e-09	22	30709191	34.8614	trans	AGER	6	32180968	32184322
ukbppp	rs61512425	G	C	0.230564	0.0516393	0.00866779	2.56e-09	5	52200493	35.4931	trans	AGER	6	32180968	32184322
ukbppp	rs11632399	C	T	0.506237	-0.0439101	0.00729174	1.72e-09	15	41822323	36.2632	trans	AGER	6	32180968	32184322
ukbppp	rs17589359	A	G	0.0659034	0.0894613	0.0147418	1.29e-09	19	39196085	36.8273	trans	AGER	6	32180968	32184322
ukbppp	rs13171669	A	G	0.431578	0.0451016	0.00738874	1.03e-09	5	148601243	37.26	trans	AGER	6	32180968	32184322
LarInt	rs73135307	G	C	0.0693	-0.1	0.0162224	7.08e-10	7	73869857	37.9986	trans	AGER	6	32148745	32152101
ukbppp	rs11774193	G	C	0.561726	-0.0453861	0.00734908	6.58e-10	8	32963969	38.1399	trans	AGER	6	32180968	32184322
ukbppp	rs9403391	C	T	0.0308729	0.132932	0.0214701	5.96e-10	6	142814991	38.3346	trans	AGER	6	32180968	32184322
ukbppp	rs9944163	G	T	0.335595	0.047925	0.00769904	4.82e-10	14	104500830	38.7482	trans	AGER	6	32180968	32184322
ukbppp	rs9846767	C	T	0.0770214	0.0854019	0.0136792	4.29e-10	3	14880436	38.9775	trans	AGER	6	32180968	32184322
LarInt	rs12461753	A	G	0.1638	-0.07	0.0111786	3.8e-10	19	38202515	39.212	trans	AGER	6	32148745	32152101
ukbppp	rs2076295	T	G	0.448483	0.046639	0.00744234	3.69e-10	6	7563232	39.2717	trans	AGER	6	32180968	32184322
LarInt	rs17762402	A	G	0.0842	0.09	0.0140537	1.51e-10	11	61553201	41.0112	trans	AGER	6	32148745	32152101
ukbppp	rs778150	C	T	0.515314	-0.0469871	0.00730426	1.25e-10	2	61608372	41.3814	trans	AGER	6	32180968	32184322
ukbppp	rs71327835	C	A	0.1386	0.0693377	0.0105865	5.77e-11	20	55181969	42.8977	trans	AGER	6	32180968	32184322
LarInt	rs7962469	A	G	0.3582	-0.06	0.00910315	4.37e-11	12	52348259	43.4429	trans	AGER	6	32148745	32152101
ukbppp	rs1238357	C	T	0.500357	0.0487521	0.00732383	2.8e-11	10	71268289	44.3109	trans	AGER	6	32180968	32184322
ukbppp	rs1289813	G	A	0.278835	0.0545986	0.00816219	2.24e-11	1	117822315	44.7455	trans	AGER	6	32180968	32184322
LarInt	rs116592029	C	T	0.0649	-0.11	0.0163695	1.82e-11	3	168705590	45.1558	trans	AGER	6	32148745	32152101
LarInt	rs149363012	T	C	0.0138	0.25	0.0368554	1.17e-11	12	670520	46.0127	trans	AGER	6	32148745	32152101
LarInt	rs7296856	A	G	0.0486	0.13	0.0191461	1.12e-11	12	629912	46.1029	trans	AGER	6	32148745	32152101
LarInt	rs4685105	G	A	0.4013	-0.06	0.00878096	8.32e-12	3	14320176	46.6894	trans	AGER	6	32148745	32152101
LarInt	rs73093253	A	G	0.3012	0.06	0.00876403	7.59e-12	4	24589064	46.8699	trans	AGER	6	32148745	32152101
LarInt	rs6961094	T	C	0.1431	0.08	0.0116518	6.61e-12	7	101546316	47.1407	trans	AGER	6	32148745	32152101
LarInt	rs2852746	A	G	0.3595	0.06	0.00871384	5.75e-12	18	42229324	47.4115	trans	AGER	6	32148745	32152101
LarInt	rs4886410	G	C	0.3267	0.06	0.00863203	3.63e-12	15	75065644	48.3144	trans	AGER	6	32148745	32152101
ukbppp	rs10845030	C	T	0.628484	0.0527794	0.0075642	3e-12	12	10231335	48.6859	trans	AGER	6	32180968	32184322
ukbppp	rs6510175	G	T	0.202983	-0.0629255	0.0090157	2.96e-12	19	31180750	48.7141	trans	AGER	6	32180968	32184322
ukbppp	rs1433122	T	C	0.696765	0.0556175	0.00796771	2.94e-12	19	32591700	48.7255	trans	AGER	6	32180968	32184322
LarInt	rs2463097	C	G	0.4859	-0.06	0.0085761	2.63e-12	2	61614301	48.9466	trans	AGER	6	32148745	32152101
GenAtl	rs28767468	G	C	0.554	-0.21	0.03	3.7e-16	9	134426376	49	trans	AGER	6	32148745	32152101
GenMap	rs4253272	T	C	0.469	0.14	0.02	1.84e-12	4	187163614	49	trans	AGER	6	32148745	32152101
LarInt	rs7212311	T	C	0.3481	-0.06	0.0085682	2.51e-12	17	73094407	49.0369	trans	AGER	6	32148745	32152101
LarInt	rs10824665	A	G	0.1896	-0.07	0.00994144	1.91e-12	10	80676990	49.579	trans	AGER	6	32148745	32152101
ukbppp	rs10753239	T	C	0.460276	-0.0546796	0.00748239	2.72e-13	1	31362224	53.4035	trans	AGER	6	32180968	32184322
GenAtl	rs57942103	C	A	0.247	0.22	0.03	1.8e-14	8	106513461	53.7778	trans	AGER	6	32148745	32152101
LarInt	rs7298766	G	A	0.2729	0.07	0.00952895	2.04e-13	12	661656	53.9642	trans	AGER	6	32148745	32152101
LarInt	rs7616330	A	C	0.1782	0.08	0.0106261	5.13e-14	3	71115751	56.6799	trans	AGER	6	32148745	32152101
ukbppp	rs2487928	G	A	0.448193	-0.0557915	0.00734011	2.94e-14	10	30323892	57.7738	trans	AGER	6	32180968	32184322
LarInt	rs117048263	A	C	0.0241	-0.21	0.0273841	1.74e-14	3	169089582	58.8086	trans	AGER	6	32148745	32152101
LarInt	rs149438404	A	G	0.0606	0.13	0.0168872	1.38e-14	7	74024050	59.2617	trans	AGER	6	32148745	32152101
ukbppp	rs7296856	G	A	0.057392	0.124063	0.0161154	1.38e-14	12	629912	59.2656	trans	AGER	6	32180968	32184322
ukbppp	rs55703124	T	C	0.731899	-0.064043	0.00829866	1.19e-14	13	109922674	59.5563	trans	AGER	6	32180968	32184322
ukbppp	rs34493019	A	G	0.0976389	-0.0971337	0.0124623	6.48e-15	6	25714959	60.7496	trans	AGER	6	32180968	32184322
LarInt	rs575661	A	G	0.0694	0.13	0.0166285	5.37e-15	8	102467380	61.1199	trans	AGER	6	32148745	32152101
GenAtl	rs4899178	T	C	0.607	0.24	0.03	8.7e-22	14	65862987	64	trans	AGER	6	32148745	32152101
GenAss	rs11243421	T	NA	0.4244	0.157685	0.0190113	1.09e-16	9	134426038	68.795	trans	AGER	6	32148745	32152101
ukbppp	rs7823498	C	T	0.77953	0.0730431	0.00878293	9.06e-17	8	32403573	69.1639	trans	AGER	6	32180968	32184322
GenAss	rs1569419	T	NA	0.2229	0.191362	0.022835	5.28e-17	1	2996602	70.2278	trans	AGER	6	32148745	32152101
ukbppp	rs10152355	C	A	0.453102	0.0652792	0.00763273	1.2e-17	15	58671178	73.1459	trans	AGER	6	32180968	32184322
LarInt	rs7530075	G	A	0.2149	-0.09	0.0103946	4.79e-18	1	3106062	74.9671	trans	AGER	6	32148745	32152101
ukbppp	rs2137715	A	C	0.387181	0.0646606	0.00745722	4.29e-18	4	90010460	75.184	trans	AGER	6	32180968	32184322
ukbppp	rs1896354	A	G	0.429015	0.0666356	0.00734782	1.2e-19	12	115372965	82.2424	trans	AGER	6	32180968	32184322
LarInt	rs7744366	A	G	0.1094	0.12	0.0129177	1.55e-20	6	6854489	86.2965	trans	AGER	6	32148745	32152101
GenAss	rs1958560	G	NA	0.419	-0.180722	0.0193013	7.74e-21	14	66036795	87.6696	trans	AGER	6	32148745	32152101
ukbppp	rs35393359	C	T	0.170149	-0.0919411	0.00970075	2.6e-21	12	623456	89.8274	trans	AGER	6	32180968	32184322
LarInt	rs79730878	C	T	0.1868	0.1	0.0105046	1.74e-21	17	43849415	90.6235	trans	AGER	6	32148745	32152101
ukbppp	rs66906568	T	C	0.298898	-0.0777151	0.00807972	6.68e-22	1	10722299	92.5163	trans	AGER	6	32180968	32184322
LarInt	rs10132980	T	C	0.045	-0.19	0.0195454	2.45e-22	14	66337558	94.4969	trans	AGER	6	32148745	32152101
ukbppp	rs246521	C	A	0.318427	0.0768435	0.00785145	1.28e-22	5	52271025	95.7888	trans	AGER	6	32180968	32184322
LarInt	rs12201133	A	C	0.2799	0.1	0.00969043	5.75e-25	6	130290769	106.491	trans	AGER	6	32148745	32152101
ukbppp	rs6664840	A	G	0.471254	-0.0770814	0.00733645	8.05e-26	1	175128726	110.389	trans	AGER	6	32180968	32184322
LarInt	rs12501006	G	C	0.1296	0.15	0.0125639	7.41e-33	4	56503519	142.539	trans	AGER	6	32148745	32152101
LarInt	rs1569419	T	C	0.2311	0.14	0.0102182	1e-42	1	2996602	187.72	trans	AGER	6	32148745	32152101
LarInt	rs4734869	A	T	0.236	0.16	0.00969252	3.24e-61	8	106512828	272.5	trans	AGER	6	32148745	32152101
ukbppp	rs11243421	T	C	0.561959	-0.130812	0.00736474	1.39e-70	9	134426038	315.486	trans	AGER	6	32180968	32184322
LarInt	rs11243421	T	C	0.4217	0.19	0.00843648	2.57e-112	9	134426038	507.207	trans	AGER	6	32148745	32152101
LarInt	rs142836385	T	C	0.0024	0.62	0.0817668	3.39e-14	5	41149448	57.495	trans	AGGF1	5	76325076	76361059
LarInt	rs7009635	T	C	0.3939	-0.05	0.00795741	3.31e-10	8	141594881	39.4818	trans	AGO1	1	36335409	36395211
ukbppp	rs28633254	T	C	0.417358	-0.0565494	0.00773939	2.74e-13	11	1220599	53.3879	trans	AGR2	7	16791811	16833433
ukbppp	rs1580180	T	C	0.66603	0.0603034	0.00807026	7.88e-14	8	59387337	55.8353	trans	AGR2	7	16791811	16833433
ukbppp	rs7807123	C	T	0.566428	0.107279	0.00773052	8.68e-44	7	16856549	192.58	cis	AGR2	7	16791811	16833433
ukbppp	rs281377	C	T	0.428517	0.0472096	0.00773706	1.05e-09	19	49206603	37.2313	trans	AGR3	7	16859412	16881987
ukbppp	rs2020854	T	C	0.0695798	0.0916328	0.0149358	8.51e-10	12	56743367	37.6396	trans	AGR3	7	16859412	16881987
LarInt	rs2239013	T	C	0.0603	0.11	0.0173976	2.57e-10	11	116693353	39.9765	trans	AGR3	7	16899029	16921611
ukbppp	rs17716502	C	T	0.207226	-0.0607616	0.00950948	1.66e-10	8	116659731	40.8268	trans	AGR3	7	16859412	16881987
LarInt	rs8020861	G	A	0.3816	0.06	0.00929296	1.07e-10	14	92458068	41.6864	trans	AGR3	7	16899029	16921611
LarInt	rs34024143	T	C	0.1462	-0.08	0.011923	1.95e-11	9	136287582	45.0205	trans	AGR3	7	16899029	16921611
ukbppp	rs12983058	G	T	0.326583	-0.0578005	0.00811333	1.05e-12	19	51642784	50.7534	trans	AGR3	7	16859412	16881987
LarInt	rs12983058	T	G	0.2941	-0.08	0.00860952	1.51e-20	19	51642784	86.342	trans	AGR3	7	16899029	16921611
ukbppp	rs58198139	C	T	0.638213	0.0788897	0.00795529	3.52e-23	5	156399039	98.3396	trans	AGR3	7	16859412	16881987
LarInt	rs6874202	T	C	0.3579	-0.1	0.00834519	4.37e-33	5	156391628	143.591	trans	AGR3	7	16899029	16921611
ukbppp	rs12790943	C	T	0.420243	-0.0402518	0.0072193	2.47e-08	11	120058623	31.0871	trans	AGRN	1	1020120	1056118
ukbppp	rs907866	G	A	0.44755	0.0426525	0.00718615	2.93e-09	2	20371380	35.2287	trans	AGRN	1	1020120	1056118
ukbppp	rs523118	T	G	0.766832	0.0507059	0.00847883	2.23e-09	3	135965888	35.7639	trans	AGRN	1	1020120	1056118
LarInt	rs13107325	T	C	0.016	0.21	0.0345608	1.23e-09	4	103188709	36.9208	trans	AGRN	1	955503	991496
ukbppp	rs7135337	A	C	0.591743	-0.0441088	0.00725669	1.21e-09	12	121404155	36.9465	trans	AGRN	1	1020120	1056118
ukbppp	rs17869225	C	A	0.0222539	-0.149248	0.0245019	1.12e-09	4	118526037	37.1037	trans	AGRN	1	1020120	1056118
ukbppp	rs191891038	A	C	0.0302313	0.138626	0.0226856	9.92e-10	1	1073743	37.3412	trans	AGRN	1	1020120	1056118
ukbppp	rs60136849	T	C	0.1806	-0.0575895	0.00930275	5.99e-10	16	20353815	38.3234	trans	AGRN	1	1020120	1056118
ukbppp	rs75112400	G	A	0.0756632	0.0894656	0.0144503	5.97e-10	1	1060816	38.3317	trans	AGRN	1	1020120	1056118
ukbppp	rs12080505	A	C	0.0117141	-0.21273	0.0342683	5.37e-10	1	1045606	38.5365	cis	AGRN	1	1020120	1056118
ukbppp	rs555684725	G	A	0.0126466	-0.236224	0.0371412	2.02e-10	1	1043590	40.4516	cis	AGRN	1	1020120	1056118
ukbppp	rs73841743	C	T	0.0144424	-0.191701	0.0299273	1.5e-10	4	118802127	41.0311	trans	AGRN	1	1020120	1056118
ukbppp	rs114631528	G	A	0.0158081	0.224955	0.0331065	1.08e-11	1	885765	46.1705	trans	AGRN	1	1020120	1056118
LarInt	rs2526538	G	A	0.4703	-0.06	0.00868084	4.79e-12	17	48432681	47.7726	trans	AGRN	1	955503	991496
ukbppp	rs78804971	T	C	0.0820115	0.0958932	0.0129939	1.58e-13	3	49821769	54.4624	trans	AGRN	1	1020120	1056118
ukbppp	rs11933808	C	T	0.121996	-0.0921758	0.0118947	9.24e-15	4	119043649	60.0519	trans	AGRN	1	1020120	1056118
ukbppp	rs190575917	C	T	0.0204771	-0.226192	0.0274955	1.93e-16	1	821765	67.6755	cis	AGRN	1	1020120	1056118
ukbppp	rs881930	G	A	0.171879	-0.085459	0.00950607	2.47e-19	11	76484241	80.819	trans	AGRN	1	1020120	1056118
LarInt	rs7628146	T	G	0.2421	-0.09	0.00996825	1.74e-19	3	135998453	81.5168	trans	AGRN	1	955503	991496
ukbppp	rs543844976	G	A	0.0156306	-0.321897	0.0351603	5.43e-20	1	748765	83.8163	cis	AGRN	1	1020120	1056118
ukbppp	rs4970460	C	A	0.216817	-0.0989176	0.00890692	1.18e-28	1	858040	123.337	trans	AGRN	1	1020120	1056118
ukbppp	rs7654228	T	C	0.409859	-0.086995	0.00732949	1.71e-32	4	119299978	140.877	trans	AGRN	1	1020120	1056118
ukbppp	rs8668	A	G	0.303216	0.120284	0.00784088	4.09e-53	20	60964064	235.335	trans	AGRN	1	1020120	1056118
ukbppp	rs35322744	C	T	0.0232622	-0.432071	0.0253923	6.27e-65	1	1058904	289.538	trans	AGRN	1	1020120	1056118
LarInt	rs6061230	T	A	0.3363	0.22	0.00904884	1.45e-130	20	60946189	591.098	trans	AGRN	1	955503	991496
LarInt	rs4970394	C	T	0.4588	-0.24	0.0084304	2.88e-178	1	962891	810.45	cis	AGRN	1	955503	991496
ukbppp	rs2001744	A	G	0.365661	-0.329166	0.00765833	1e-200	1	958248	1847.4	trans	AGRN	1	1020120	1056118
ukbppp	rs10455864	A	T	0.266764	-0.0459426	0.00833218	3.51e-08	6	160585398	30.4028	trans	AGRP	16	67482571	67483547
ukbppp	rs76720833	T	C	0.0332609	-0.111717	0.0201973	3.18e-08	16	67303539	30.5951	cis	AGRP	16	67482571	67483547
ukbppp	rs77697917	C	T	0.0290317	0.120124	0.0215408	2.45e-08	17	41840849	31.0982	trans	AGRP	16	67482571	67483547
ukbppp	rs2645430	A	G	0.574033	-0.0421566	0.00738959	1.16e-08	8	11659109	32.5455	trans	AGRP	16	67482571	67483547
ukbppp	rs11134475	A	G	0.639521	0.0434831	0.0075848	9.87e-09	5	156399950	32.8664	trans	AGRP	16	67482571	67483547
ukbppp	rs7248028	T	C	0.226459	0.0510692	0.00877916	5.99e-09	19	55700842	33.8386	trans	AGRP	16	67482571	67483547
ukbppp	rs6968170	G	A	0.283312	-0.0472187	0.0080473	4.42e-09	7	73020676	34.4293	trans	AGRP	16	67482571	67483547
ukbppp	rs17695224	G	A	0.266249	-0.0483385	0.00823735	4.41e-09	19	52324216	34.4359	trans	AGRP	16	67482571	67483547
MapOf	rs2271025	G	A	0.92	-0.36	0.0602504	2.3e-09	16	66951783	35.7014	trans	AGRP	16	67516474	67517716
ukbppp	rs2594950	G	C	0.344418	-0.0481234	0.00772013	4.56e-10	2	177508622	38.8565	trans	AGRP	16	67482571	67483547
ukbppp	rs147712744	C	T	0.0185705	-0.186816	0.0287611	8.28e-11	16	68559153	42.1907	trans	AGRP	16	67482571	67483547
ukbppp	rs28765128	C	T	0.093293	0.0823002	0.0126587	7.95e-11	16	67452679	42.2692	cis	AGRP	16	67482571	67483547
LarInt	rs12693095	T	G	0.4363	-0.06	0.00897375	2.29e-11	2	177490294	44.7049	trans	AGRP	16	67516474	67517716
ukbppp	rs12239737	T	A	0.33734	-0.0528468	0.00779704	1.22e-11	1	63086001	45.9386	trans	AGRP	16	67482571	67483547
ukbppp	rs7850767	C	T	0.487079	0.0517089	0.00733478	1.79e-12	9	127254523	49.7	trans	AGRP	16	67482571	67483547
ukbppp	rs9295128	G	T	0.0166937	0.214628	0.0290145	1.39e-13	6	160751531	54.7196	trans	AGRP	16	67482571	67483547
GenAtl	rs60697456	A	G	0.042	0.47	0.06	7.2e-15	16	67543522	61.3611	cis	AGRP	16	67516474	67517716
ukbppp	rs2048327	T	C	0.395386	0.0599633	0.00742852	6.91e-16	6	160863532	65.1578	trans	AGRP	16	67482571	67483547
ukbppp	rs76722925	A	G	0.0849353	-0.111718	0.0131271	1.73e-17	8	19931498	72.4284	trans	AGRP	16	67482571	67483547
ukbppp	rs77115810	G	A	0.0153025	-0.259008	0.0301088	7.81e-18	16	67475802	74.0013	cis	AGRP	16	67482571	67483547
ConGe	rs7184253	C	T	0.05	0.821	0.093	6.7e-18	16	67380550	77.9328	cis	AGRP	16	67516474	67517716
ukbppp	rs56393506	C	T	0.17207	0.0915272	0.00983878	1.37e-20	6	161089307	86.5402	trans	AGRP	16	67482571	67483547
WhoSe	rs139361072	T	C	0.006	2.381	0.246	4.11e-22	16	66346692	93.6804	trans	AGRP	16	67516474	67517716
GenAss	rs139260482	T	NA	0.04075	0.464517	0.0460147	5.81e-24	16	67351696	101.908	cis	AGRP	16	67516474	67517716
ukbppp	rs114280055	G	T	0.0140758	-0.179998	0.032257	2.4e-08	1	231144169	31.1378	trans	AGT	1	230690776	230745576
ukbppp	rs72749945	C	T	0.0254005	-0.155912	0.0279324	2.38e-08	1	230713523	31.1561	trans	AGT	1	230690776	230745576
ukbppp	rs60920190	C	A	0.222797	0.0555931	0.00900332	6.63e-10	1	230453313	38.1273	trans	AGT	1	230690776	230745576
ukbppp	rs17733009	T	G	0.0416949	-0.117452	0.0187517	3.76e-10	1	230938928	39.2319	trans	AGT	1	230690776	230745576
ukbppp	rs72759021	T	C	0.0145652	-0.199469	0.0314275	2.2e-10	1	230784025	40.2839	trans	AGT	1	230690776	230745576
LarInt	rs139974673	C	T	0.0273	0.16	0.023846	1.95e-11	15	44027885	45.0205	trans	AGT	1	230838269	230850043
ConGe	rs2493151	A	G	0.23	0.335	0.049	2.2e-11	1	230878561	46.7409	cis	AGT	1	230838269	230850043
ukbppp	rs140705125	C	G	0.0108495	0.2723	0.0369685	1.76e-13	1	231296182	54.254	trans	AGT	1	230690776	230745576
ukbppp	rs144500588	T	C	0.0189333	0.227597	0.0285704	1.64e-15	1	231064067	63.4601	cis	AGT	1	230690776	230745576
ukbppp	rs34676964	G	A	0.0216419	0.208127	0.0256556	4.97e-16	1	230961552	65.8101	cis	AGT	1	230690776	230745576
LarInt	rs7956099	C	T	0.4685	-0.07	0.00831467	3.8e-17	12	103556109	70.8771	trans	AGT	1	230838269	230850043
ukbppp	rs2281719	C	T	0.612662	-0.0687373	0.00770621	4.68e-19	1	230297659	79.5616	trans	AGT	1	230690776	230745576
LarInt	rs57150750	T	C	0.0228	0.24	0.0267922	3.31e-19	1	230855109	80.2427	cis	AGT	1	230838269	230850043
ukbppp	rs12029075	A	G	0.196497	0.087894	0.00944533	1.33e-20	1	230762648	86.5933	trans	AGT	1	230690776	230745576
ukbppp	rs62466318	C	T	0.201641	-0.0847438	0.00879989	5.97e-22	7	73042085	92.7388	trans	AGT	1	230690776	230745576
ukbppp	rs35902923	T	C	0.211804	0.0971085	0.00919384	4.45e-26	1	231105508	111.563	trans	AGT	1	230690776	230745576
ukbppp	rs184354646	C	T	0.0106036	0.413832	0.0386969	1.08e-26	1	231170001	114.366	cis	AGT	1	230690776	230745576
GenAss	rs3789670	T	NA	0.08982	0.329329	0.0297294	1.61e-28	1	230843714	122.712	cis	AGT	1	230838269	230850043
ukbppp	rs149313412	T	C	0.0138489	0.413126	0.0326932	1.33e-36	1	230732119	159.68	trans	AGT	1	230690776	230745576
ukbppp	rs1933630	C	A	0.157056	0.142799	0.0102904	8.74e-44	1	230914706	192.569	trans	AGT	1	230690776	230745576
LarInt	rs11568055	T	C	0.068	0.23	0.0159451	3.63e-47	1	230844606	208.065	cis	AGT	1	230838269	230850043
LarInt	rs2071404	A	C	0.0929	0.28	0.0137725	6.92e-92	1	230850940	413.327	cis	AGT	1	230838269	230850043
ukbppp	rs7539013	C	T	0.359749	0.347258	0.00781933	1e-200	1	230849168	1972.27	trans	AGT	1	230690776	230745576
ukbppp	rs75291769	G	A	0.0413587	0.100278	0.0183641	4.75e-08	19	45662295	29.8176	trans	AGXT	2	240868824	240880502
ukbppp	rs17516173	T	C	0.486664	0.0412799	0.00745859	3.12e-08	8	79892285	30.6312	trans	AGXT	2	240868824	240880502
ukbppp	rs77072348	G	A	0.0176001	0.15573	0.0281063	3.01e-08	2	241800973	30.6999	cis	AGXT	2	240868824	240880502
ukbppp	rs74708099	G	A	0.0354751	0.114283	0.0202403	1.64e-08	2	241717503	31.8808	cis	AGXT	2	240868824	240880502
ukbppp	rs74612274	A	G	0.0207165	0.145617	0.0254135	1e-08	2	241775048	32.8318	cis	AGXT	2	240868824	240880502
ukbppp	rs4979373	C	T	0.48988	-0.0429818	0.00734549	4.87e-09	9	117144504	34.2395	trans	AGXT	2	240868824	240880502
ukbppp	rs138872838	G	A	0.0142889	0.201504	0.0325199	5.78e-10	2	241878882	38.3945	cis	AGXT	2	240868824	240880502
ukbppp	rs4676408	G	A	0.521689	0.0481588	0.0073755	6.6e-11	2	241574401	42.6352	cis	AGXT	2	240868824	240880502
ukbppp	rs11672697	C	T	0.506303	-0.0475783	0.00727257	6.06e-11	19	33876955	42.7998	trans	AGXT	2	240868824	240880502
ukbppp	rs6888304	A	G	0.277684	-0.0535784	0.00812548	4.29e-11	5	31020521	43.4792	trans	AGXT	2	240868824	240880502
ukbppp	rs4072370	G	A	0.0106073	-0.269809	0.0367006	1.96e-13	2	241909643	54.0464	cis	AGXT	2	240868824	240880502
ukbppp	rs113652636	G	A	0.0516322	0.153965	0.0173675	7.64e-19	2	241721630	78.5904	cis	AGXT	2	240868824	240880502
ukbppp	rs4503880	T	C	0.799298	-0.101532	0.00909701	6.33e-29	18	56084054	124.569	trans	AGXT	2	240868824	240880502
ukbppp	rs141991586	G	A	0.0696262	0.201785	0.0161794	1.06e-35	2	241855994	155.544	cis	AGXT	2	240868824	240880502
ukbppp	rs71428471	G	A	0.210394	-0.305979	0.00902559	1e-200	2	241809427	1149.3	trans	AGXT	2	240868824	240880502
ukbppp	rs118079203	T	C	0.0209161	0.143339	0.0262879	4.96e-08	6	146222931	29.7315	trans	AHCY	20	34280268	34311802
ukbppp	rs6059684	C	T	0.402058	0.041876	0.00767616	4.89e-08	20	32730303	29.7606	trans	AHCY	20	34280268	34311802
ukbppp	rs556246981	A	G	0.0548039	-0.106668	0.0185257	8.52e-09	20	33087432	33.1527	trans	AHCY	20	34280268	34311802
ukbppp	rs149451134	C	T	0.0143043	-0.282416	0.033332	2.39e-17	20	34385863	71.7887	trans	AHCY	20	34280268	34311802
ukbppp	rs113818773	C	G	0.0371294	-0.335774	0.019882	5.48e-64	20	33859141	285.216	trans	AHCY	20	34280268	34311802
ukbppp	rs34563588	A	C	0.0163259	-1.34032	0.0302496	1e-200	20	32856053	1963.26	trans	AHCY	20	34280268	34311802
ukbppp	rs154444	C	T	0.373064	0.0416229	0.00762646	4.82e-08	5	123757079	29.7864	trans	AHNAK	11	62433542	62556235
ukbppp	rs908951	C	T	0.42516	0.0427556	0.00750584	1.22e-08	16	89697625	32.448	trans	AHNAK	11	62433542	62556235
ukbppp	rs2289125	A	C	0.788811	0.0553414	0.0090839	1.11e-09	11	89224453	37.1155	trans	AHNAK	11	62433542	62556235
ukbppp	rs11231137	G	A	0.300897	0.0501052	0.008034	4.47e-10	11	62315699	38.8957	cis	AHNAK	11	62433542	62556235
ukbppp	rs74853209	T	C	0.0280249	-0.473173	0.0224177	6.84e-99	11	62296601	445.51	cis	AHNAK	11	62433542	62556235
ukbppp	rs6587723	T	C	0.428536	-0.0431743	0.00771959	2.23e-08	1	149922960	31.2797	trans	AHNAK2	14	104937244	104978374
ukbppp	rs75378974	C	T	0.0225472	0.149673	0.0252201	2.94e-09	20	13235267	35.2203	trans	AHNAK2	14	104937244	104978374
ukbppp	rs26515	C	T	0.547457	0.0486684	0.00752392	9.9e-11	5	96054837	41.8414	trans	AHNAK2	14	104937244	104978374
ukbppp	rs184993095	T	C	0.0439273	0.141607	0.0211628	2.21e-11	14	105279505	44.7737	cis	AHNAK2	14	104937244	104978374
ukbppp	rs75980785	G	A	0.0410387	-0.19556	0.0189896	7.18e-25	14	105615021	106.054	cis	AHNAK2	14	104937244	104978374
ukbppp	rs2396457	G	A	0.100628	-0.184556	0.0147815	8.95e-36	14	105417766	155.89	cis	AHNAK2	14	104937244	104978374
ukbppp	rs9805957	A	C	0.642451	0.215521	0.00790973	1.78e-163	14	105437057	742.431	cis	AHNAK2	14	104937244	104978374
ukbppp	rs73183660	G	A	0.0129835	0.186352	0.0338872	3.82e-08	12	103487613	30.241	trans	AHSA1	14	77457870	77469472
ukbppp	rs10884441	A	G	0.191661	0.0548879	0.00963102	1.2e-08	10	108979148	32.4794	trans	AHSA1	14	77457870	77469472
ukbppp	rs80253746	A	G	0.659081	0.0387152	0.00693781	2.4e-08	14	66100692	31.14	trans	AHSG	3	186613060	186621318
ukbppp	rs2239222	A	G	0.348421	-0.0397321	0.00689419	8.26e-09	14	73011885	33.2136	trans	AHSG	3	186613060	186621318
ukbppp	rs111993713	A	G	0.0119867	0.222	0.0379009	4.7e-09	3	186357416	34.3089	cis	AHSG	3	186613060	186621318
ukbppp	rs1883711	G	C	0.0308929	0.114258	0.019237	2.86e-09	20	39179822	35.2776	trans	AHSG	3	186613060	186621318
ukbppp	rs74631439	A	G	0.032171	-0.133871	0.0216072	5.8e-10	3	186427208	38.3863	cis	AHSG	3	186613060	186621318
ukbppp	rs11150188	A	G	0.323009	0.0444719	0.00698614	1.94e-10	16	79707298	40.5226	trans	AHSG	3	186613060	186621318
ukbppp	rs141301369	C	A	0.0162411	0.208336	0.0320723	8.26e-11	3	186349791	42.1957	cis	AHSG	3	186613060	186621318
ukbppp	rs187620481	C	T	0.0136309	-0.236327	0.0352617	2.05e-11	3	186602822	44.918	cis	AHSG	3	186613060	186621318
ukbppp	rs12649972	C	T	0.752172	-0.051316	0.00763237	1.77e-11	4	148987061	45.205	trans	AHSG	3	186613060	186621318
ukbppp	rs73887965	A	G	0.0868885	0.100259	0.0135032	1.13e-13	3	186314627	55.1281	cis	AHSG	3	186613060	186621318
ukbppp	rs822396	G	A	0.797747	0.0758695	0.0095201	1.59e-15	3	186566877	63.5114	cis	AHSG	3	186613060	186621318
ukbppp	rs113740045	T	C	0.0167173	0.279307	0.0307358	1.01e-19	3	186335959	82.5799	cis	AHSG	3	186613060	186621318
ukbppp	rs35454572	A	T	0.117619	0.118669	0.0121321	1.35e-22	3	186092962	95.6759	cis	AHSG	3	186613060	186621318
ukbppp	rs41268615	A	G	0.0142563	0.318179	0.0319486	2.3e-23	3	186301441	99.1835	cis	AHSG	3	186613060	186621318
ukbppp	rs111451953	G	A	0.037649	-0.203926	0.0198901	1.15e-24	3	186329282	105.117	cis	AHSG	3	186613060	186621318
ukbppp	rs769324	G	A	0.0131534	0.366938	0.0357052	8.96e-25	3	186314734	105.614	cis	AHSG	3	186613060	186621318
ukbppp	rs144616056	G	A	0.0157319	0.332141	0.031109	1.31e-26	3	186335248	113.992	cis	AHSG	3	186613060	186621318
ukbppp	rs116570955	G	C	0.0154092	0.358878	0.0322595	9.51e-29	3	186294868	123.759	cis	AHSG	3	186613060	186621318
ukbppp	rs113522309	T	G	0.0177132	0.334138	0.0292933	3.87e-30	3	186344845	130.111	cis	AHSG	3	186613060	186621318
ukbppp	rs182051	G	T	0.22186	-0.107524	0.00914828	6.77e-32	3	186497498	138.144	cis	AHSG	3	186613060	186621318
ukbppp	rs80325620	G	T	0.0554936	-0.210249	0.0169797	3.26e-35	3	186080797	153.323	cis	AHSG	3	186613060	186621318
ukbppp	rs3755838	C	T	0.0433901	-0.265335	0.0197187	2.84e-41	3	186357538	181.064	cis	AHSG	3	186613060	186621318
ukbppp	rs115036351	T	C	0.0306753	0.303792	0.0219292	1.21e-43	3	186331781	191.914	cis	AHSG	3	186613060	186621318
ConGe	rs2518136	T	C	0.46	-0.556	0.04	1.7e-39	3	186337827	193.21	cis	AHSG	3	186330712	186339107
ukbppp	rs143950149	G	A	0.0354429	0.289482	0.0208027	5.09e-44	3	186290243	193.644	cis	AHSG	3	186613060	186621318
ukbppp	rs73185622	A	G	0.0305723	0.307496	0.0220032	2.21e-44	3	186335679	195.302	cis	AHSG	3	186613060	186621318
ukbppp	rs61758419	G	A	0.0172536	-0.434368	0.029734	2.48e-48	3	186302383	213.407	cis	AHSG	3	186613060	186621318
ukbppp	rs1630281	C	T	0.13272	-0.190842	0.011181	2.55e-65	3	186431521	291.331	cis	AHSG	3	186613060	186621318
ukbppp	rs71322407	G	C	0.0525329	0.339834	0.0174493	1.77e-84	3	186315235	379.295	cis	AHSG	3	186613060	186621318
GenAtl	rs35094235	G	T	0.731	0.63	0.03	2e-132	3	186328951	441	cis	AHSG	3	186330712	186339107
ukbppp	rs41268613	G	A	0.0671326	0.325886	0.0151892	4.09e-102	3	186301477	460.322	cis	AHSG	3	186613060	186621318
ukbppp	rs74663686	A	G	0.0411946	-0.530911	0.0191161	9.18e-170	3	186344004	771.338	cis	AHSG	3	186613060	186621318
ukbppp	rs11918665	A	G	0.862857	0.351315	0.0110432	1e-200	3	186213784	1012.05	cis	AHSG	3	186613060	186621318
ukbppp	rs60836751	G	A	0.0407014	0.657576	0.0193843	1e-200	3	186247599	1150.78	cis	AHSG	3	186613060	186621318
LarInt	rs4686790	G	T	0.2935	-0.36	0.00935857	1e-200	3	186321982	1479.74	cis	AHSG	3	186330712	186339107
ukbppp	rs6767891	T	C	0.870216	0.528634	0.0113145	1e-200	3	186320080	2182.93	trans	AHSG	3	186613060	186621318
GenAss	rs4917	T	NA	0.3554	1.34869	0.00767149	1e-200	3	186337713	30907.6	cis	AHSG	3	186330712	186339107
ukbppp	rs11709525	C	T	0.289779	-0.0440851	0.0078363	1.85e-08	3	49690496	31.6491	trans	AHSP	16	31527900	31528803
ukbppp	rs8013143	A	G	0.279491	-0.045306	0.00786376	8.34e-09	14	23494277	33.1933	trans	AHSP	16	31527900	31528803
ukbppp	rs72790561	C	A	0.034542	0.117633	0.0199204	3.52e-09	16	31537624	34.8708	cis	AHSP	16	31527900	31528803
ukbppp	rs35998524	C	T	0.0946077	0.0732968	0.0121544	1.63e-09	5	154035237	36.3666	trans	AHSP	16	31527900	31528803
ukbppp	rs114478645	A	G	0.0126902	0.201892	0.0324363	4.84e-10	17	74254493	38.7414	trans	AHSP	16	31527900	31528803
ukbppp	rs875741	G	A	0.407265	-0.0522353	0.00723127	5.07e-13	5	173287851	52.1794	trans	AHSP	16	31527900	31528803
ukbppp	rs2541645	T	G	0.678644	0.0620806	0.00748511	1.1e-16	16	211105	68.7884	trans	AHSP	16	31527900	31528803
ukbppp	rs5754387	G	C	0.196223	-0.0824254	0.00894783	3.21e-20	22	21974703	84.8568	trans	AHSP	16	31527900	31528803
ukbppp	rs7212367	G	A	0.199962	0.0821489	0.00890902	2.95e-20	17	27100795	85.0244	trans	AHSP	16	31527900	31528803
ukbppp	rs73996379	A	G	0.0131549	0.307982	0.0312503	6.5e-23	17	74431784	97.1275	trans	AHSP	16	31527900	31528803
ukbppp	rs80215559	T	C	0.0769036	0.133237	0.0132845	1.13e-23	6	25918225	100.591	trans	AHSP	16	31527900	31528803
ukbppp	rs7194649	C	A	0.107709	-0.123564	0.0117903	1.07e-25	16	215106	109.833	trans	AHSP	16	31527900	31528803
ukbppp	rs590856	G	A	0.552786	-0.0786139	0.00718348	7.12e-28	6	139844429	119.765	trans	AHSP	16	31527900	31528803
ukbppp	rs10742583	G	A	0.847326	0.11724	0.0102264	1.99e-30	11	5248641	131.433	trans	AHSP	16	31527900	31528803
ukbppp	rs1000821	C	T	0.465407	-0.111517	0.00709641	1.2e-55	17	74434003	246.948	trans	AHSP	16	31527900	31528803
ukbppp	rs62143194	C	G	0.210435	0.0549133	0.00947882	6.9e-09	19	54319624	33.5619	trans	AIF1	6	31615217	31617021
GenAss	rs774205	G	NA	0.3227	-0.135435	0.0174617	8.76e-15	16	84918862	60.1574	trans	AIF1	6	31582961	31584798
ukbppp	rs143621184	G	A	0.0114144	0.201726	0.0365582	3.43e-08	4	1535388	30.4477	trans	AIF1L	9	131096476	131123152
ukbppp	rs148741705	A	G	0.0146279	-0.205439	0.0332171	6.22e-10	9	134118756	38.251	cis	AIF1L	9	131096476	131123152
ukbppp	rs13287968	G	T	0.472435	0.0546179	0.00775315	1.86e-12	9	134224066	49.6265	cis	AIF1L	9	131096476	131123152
ukbppp	rs79689420	G	A	0.0172825	-0.218063	0.0299236	3.16e-13	9	133955180	53.1051	cis	AIF1L	9	131096476	131123152
ukbppp	rs2275131	C	T	0.494537	0.0567281	0.00769717	1.71e-13	9	133911706	54.3168	cis	AIF1L	9	131096476	131123152
ukbppp	rs116866401	G	A	0.0378202	0.160005	0.0214793	9.39e-14	9	133880946	55.4916	cis	AIF1L	9	131096476	131123152
ukbppp	rs36126057	C	T	0.103341	0.103576	0.0127271	4.01e-16	9	133929811	66.2307	cis	AIF1L	9	131096476	131123152
ukbppp	rs7391114	T	C	0.752627	-0.0788819	0.00893113	1.03e-18	9	134189613	78.0085	cis	AIF1L	9	131096476	131123152
ukbppp	rs116939484	C	T	0.0398546	-0.184879	0.0198274	1.12e-20	9	133919609	86.9448	cis	AIF1L	9	131096476	131123152
ukbppp	rs102993	T	G	0.305557	-0.122974	0.00841951	2.58e-48	9	134015072	213.331	cis	AIF1L	9	131096476	131123152
LarInt	rs4740413	G	A	0.3854	-0.24	0.00829589	5.01e-184	9	133963101	836.944	cis	AIF1L	9	133971863	133998539
ukbppp	rs3765565	C	G	0.823206	-0.364086	0.0100985	1e-200	9	133942782	1299.85	trans	AIF1L	9	131096476	131123152
LarInt	rs113409341	C	T	0.3038	0.54	0.0140379	1e-200	9	133934531	1479.74	cis	AIF1L	9	133971863	133998539
ukbppp	rs1532624	C	A	0.440814	-0.0434793	0.00767254	1.45e-08	16	57005479	32.1134	trans	AIFM1	X	130124666	130165879
ukbppp	rs75362385	G	T	0.0568918	0.0928218	0.0160441	7.23e-09	2	7573079	33.471	trans	AK1	9	127866486	127877675
LarInt	rs9919018	A	G	0.2443	-0.06	0.00943668	2.04e-10	9	130642755	40.4263	cis	AK1	9	130628759	130640022
LarInt	rs113654728	A	G	0.2	-0.15	0.0103063	5.5e-48	14	94640536	211.824	trans	AK4	1	65613232	65697828
ukbppp	rs6897588	T	G	0.209001	0.0561608	0.00946822	3e-09	5	96003149	35.1828	trans	AKAP12	6	151239967	151358559
ukbppp	rs1555104	T	C	0.952334	-0.113963	0.0179964	2.41e-10	6	151614040	40.1011	cis	AKAP12	6	151239967	151358559
ConGe	rs6662572	G	A	0.26	-0.326	0.049	5.8e-11	1	46146812	44.2632	cis	AKR1A1	1	46016215	46035721
LarInt	rs487174	A	G	0.1011	-0.16	0.0136173	7.08e-32	1	46009536	138.058	cis	AKR1A1	1	46016215	46035721
GenAtl	rs72688441	A	G	0.059	-1.18	0.05	1.2e-126	1	46051053	556.96	cis	AKR1A1	1	46016215	46035721
GenAss	rs2229540	G	NA	0.06498	-1.22479	0.0324829	1e-200	1	46032311	1421.72	cis	AKR1A1	1	46016215	46035721
LarInt	rs2229540	G	A	0.0646	-0.92	0.0239164	1e-200	1	46032311	1479.74	cis	AKR1A1	1	46016215	46035721
ukbppp	rs150552087	G	T	0.0340255	0.118162	0.0211857	2.44e-08	9	100653199	31.1079	trans	AKR1B1	7	134442356	134459284
ukbppp	rs185471025	T	C	0.0360031	0.12332	0.0219317	1.88e-08	14	106443113	31.6171	trans	AKR1B1	7	134442356	134459284
LarInt	rs2229542	C	T	0.017	-0.2	0.0309098	9.77e-11	7	134135621	41.8665	cis	AKR1B1	7	134127102	134144036
ukbppp	rs782545	A	G	0.032857	0.149314	0.0216739	5.61e-12	7	134187939	47.4599	cis	AKR1B1	7	134442356	134459284
LarInt	rs75627053	T	C	0.012	0.3	0.0372697	8.32e-16	7	134152856	64.7934	cis	AKR1B1	7	134127102	134144036
ukbppp	rs72481564	C	T	0.226559	0.0825889	0.0101679	4.57e-16	14	106352251	65.9752	trans	AKR1B1	7	134442356	134459284
GenAtl	rs2229542	C	T	0.014	-0.82	0.1	4.7e-15	7	134135621	67.24	cis	AKR1B1	7	134127102	134144036
ukbppp	rs2229542	T	C	0.0135078	-0.586504	0.0333472	3.05e-69	7	134135621	309.331	cis	AKR1B1	7	134442356	134459284
GenAss	rs2229542	C	NA	0.01618	-1.27746	0.0711889	5.28e-72	7	134135621	322.011	cis	AKR1B1	7	134127102	134144036
GenAtl	rs145648894	G	T	0.111	0.39	0.04	3.8e-23	10	5009739	95.0625	cis	AKR1C1	10	4934796	5025475
LarInt	rs41279069	C	G	0.2002	0.07	0.0102445	8.32e-12	9	114361707	46.6894	trans	AKR1C3	10	5077546	5149878
LarInt	rs2245801	T	C	0.2233	0.07	0.00984326	1.15e-12	4	90757840	50.573	trans	AKR1C3	10	5077546	5149878
LarInt	rs6592965	A	G	0.4006	-0.06	0.00772933	8.32e-15	7	50427982	60.2586	trans	AKR1C3	10	5077546	5149878
LarInt	rs35301881	T	C	0.4594	0.06	0.00764919	4.37e-15	1	1681665	61.5279	trans	AKR1C3	10	5077546	5149878
LarInt	rs9888112	T	G	0.207	0.08	0.00963935	1.05e-16	10	4935482	68.8786	cis	AKR1C3	10	5077546	5149878
LarInt	rs7903755	A	G	0.3306	0.14	0.00891557	1.45e-55	10	5153295	246.58	cis	AKR1C3	10	5077546	5149878
LarInt	rs11557154	T	C	0.1341	0.23	0.0120417	2.51e-81	9	34107505	364.82	trans	AKR1C3	10	5077546	5149878
LarInt	rs132665	G	A	0.1591	-0.07	0.011185	3.89e-10	22	36564170	39.1671	trans	AKR1C4	10	5237425	5260912
ukbppp	rs11253048	A	G	0.177002	-0.068129	0.0101002	1.53e-11	10	5261159	45.4992	cis	AKR1C4	10	5195462	5218949
LarInt	rs4746822	C	T	0.2743	-0.06	0.00877249	7.94e-12	10	70982941	46.7797	trans	AKR1C4	10	5237425	5260912
LarInt	rs142122182	G	A	0.1866	-0.66	0.0171574	1e-200	10	5263341	1479.74	cis	AKR1C4	10	5237425	5260912
GenAss	rs143187056	T	NA	0.08327	-0.450877	0.0333841	1.45e-41	1	19626285	182.405	cis	AKR7A2	1	19630459	19638640
LarInt	rs61766662	C	T	0.3241	-0.15	0.00857811	1.82e-68	1	19657013	305.773	cis	AKR7A2	1	19630459	19638640
LarInt	rs12094043	G	A	0.3468	-0.23	0.00850165	3.47e-161	1	19571876	731.896	cis	AKR7A3	1	19609052	19615744
ukbppp	rs9660883	G	A	0.923462	0.0857251	0.0142916	1.99e-09	1	19612249	35.9794	cis	AKR7L	1	19265982	19274194
ukbppp	rs17400406	A	G	0.0768035	-0.0876021	0.0144083	1.2e-09	1	19827823	36.9661	cis	AKR7L	1	19265982	19274194
ukbppp	rs2268805	A	G	0.234921	0.0650846	0.00910026	8.55e-13	1	19679556	51.1504	cis	AKR7L	1	19265982	19274194
ukbppp	rs7545729	G	C	0.549651	-0.0647901	0.00765222	2.52e-17	1	19299240	71.6873	cis	AKR7L	1	19265982	19274194
ukbppp	rs34160075	G	A	0.627776	-0.0737173	0.00836059	1.17e-18	14	106453965	77.7437	trans	AKR7L	1	19265982	19274194
ukbppp	rs75708060	T	C	0.087547	0.156181	0.0134772	4.71e-31	1	19629779	134.294	cis	AKR7L	1	19265982	19274194
ukbppp	rs59622577	C	T	0.097373	-0.316627	0.012902	5.41e-133	1	19609013	602.257	cis	AKR7L	1	19265982	19274194
GenAss	rs117247004	A	NA	0.01733	-0.527139	0.0733727	6.75e-13	20	38338164	51.6156	trans	AKT2	19	40736224	40791443
LarInt	rs11536949	T	G	0.1003	0.14	0.0133288	8.32e-26	20	36985885	110.325	trans	AKT2	19	40736224	40791443
ukbppp	rs4515770	T	C	0.217936	0.0647252	0.00927641	3.01e-12	1	243686913	48.6841	cis	AKT3	1	243488233	243851079
LarInt	rs6478004	A	G	0.41	0.05	0.00830998	1.78e-09	9	116108669	36.2027	cis	ALAD	9	116148597	116163613
LarInt	rs8177813	C	T	0.0476	-0.3	0.0191619	3.02e-55	9	116151501	245.113	cis	ALAD	9	116148597	116163613
LarInt	rs1805312	G	C	0.0877	-0.38	0.014337	8.51e-155	9	116152990	702.509	cis	ALAD	9	116148597	116163613
LarInt	rs1800435	G	C	0.0868	-0.42	0.0146945	1.12e-179	9	116153891	816.936	cis	ALAD	9	116148597	116163613
LarInt	rs75444879	A	G	0.3372	0.06	0.00916996	6.03e-11	2	234587848	42.8122	trans	ALB	4	74262831	74287129
LarInt	rs10502	C	G	0.4498	0.06	0.00871799	5.89e-12	6	90039670	47.3664	trans	ALB	4	74262831	74287129
GenAss	rs6922556	G	NA	0.4167	-0.120468	0.016623	4.26e-13	6	25723527	52.52	trans	ALB	4	74262831	74287129
LarInt	rs7603427	C	T	0.4502	0.08	0.00767382	1.91e-25	2	204317553	108.682	trans	ALB	4	74262831	74287129
ukbppp	rs547373038	G	T	0.493776	-0.0405142	0.00719126	1.76e-08	3	98777332	31.7398	trans	ALCAM	3	105366909	105576900
ukbppp	rs12636609	G	A	0.743819	0.0476726	0.00794671	1.98e-09	3	104873224	35.9884	cis	ALCAM	3	105366909	105576900
LarInt	rs41278174	A	G	0.0213	0.17	0.0281494	1.55e-09	16	16259596	36.4719	trans	ALCAM	3	105085753	105295744
ukbppp	rs2947779	G	A	0.373418	-0.0443535	0.00716138	5.89e-10	3	104414583	38.3586	trans	ALCAM	3	105366909	105576900
LarInt	rs2470854	G	A	0.4535	-0.05	0.00780334	1.48e-10	3	98704236	41.0562	trans	ALCAM	3	105085753	105295744
ukbppp	rs59822672	G	C	0.0759741	-0.0935746	0.0130269	6.81e-13	11	126270975	51.5981	trans	ALCAM	3	105366909	105576900
ukbppp	rs115830163	T	C	0.0398131	0.132646	0.0180002	1.72e-13	3	105303162	54.3042	cis	ALCAM	3	105366909	105576900
ukbppp	rs113646777	G	T	0.0204508	0.188087	0.024637	2.27e-14	3	105133366	58.283	cis	ALCAM	3	105366909	105576900
GenAtl	rs9830049	C	T	0.12	-0.31	0.04	2.8e-16	3	105284045	60.0625	cis	ALCAM	3	105085753	105295744
LarInt	rs11075299	G	T	0.2517	0.07	0.00895047	5.25e-15	16	16246164	61.1652	trans	ALCAM	3	105085753	105295744
ukbppp	rs904628	G	A	0.47632	-0.058618	0.00685805	1.26e-17	12	121342084	73.0568	trans	ALCAM	3	105366909	105576900
ukbppp	rs41278174	G	A	0.0270461	0.242664	0.0212373	3.09e-30	16	16259596	130.561	trans	ALCAM	3	105366909	105576900
LarInt	rs13322383	T	C	0.119	-0.15	0.012574	8.32e-33	3	105248666	142.31	cis	ALCAM	3	105085753	105295744
ukbppp	rs12448760	G	A	0.286072	0.0962073	0.00763153	1.94e-36	16	16239539	158.925	trans	ALCAM	3	105366909	105576900
LarInt	rs77228368	G	C	0.0361	0.3	0.0226402	4.47e-40	3	105231997	175.583	cis	ALCAM	3	105085753	105295744
ukbppp	rs73175254	G	T	0.127206	0.13781	0.0103396	1.58e-40	3	105049068	177.645	cis	ALCAM	3	105366909	105576900
ukbppp	rs34926152	G	T	0.0485333	-0.30284	0.0159911	5.54e-80	3	105264176	358.649	cis	ALCAM	3	105366909	105576900
ukbppp	rs79402502	A	G	0.0240515	-0.139182	0.0238572	5.41e-09	9	75250832	34.0351	cis	ALDH1A1	9	72900671	73080442
ukbppp	rs72737013	T	G	0.0338113	-0.122612	0.0198685	6.78e-10	9	75680433	38.0834	cis	ALDH1A1	9	72900671	73080442
LarInt	rs348452	T	C	0.2399	0.1	0.00918816	1.38e-27	9	75553385	118.452	cis	ALDH1A1	9	75515578	75695358
ukbppp	rs112596047	A	T	0.265491	0.0908858	0.00817207	9.86e-29	9	75548526	123.688	cis	ALDH1A1	9	72900671	73080442
GenAss	rs72679178	G	NA	0.1612	-0.175863	0.0251671	2.79e-12	4	155449333	48.8295	trans	ALDH1A3	15	101417919	101456831
LarInt	rs892090	T	G	0.1645	-0.08	0.0104969	2.51e-14	19	55539072	58.0838	trans	ALDH1A3	15	101417919	101456831
ukbppp	rs6847076	G	A	0.453225	0.0424256	0.00769322	3.49e-08	4	146758040	30.4116	trans	ALDH2	12	111766887	111817532
ukbppp	rs11633920	G	A	0.45302	0.0462951	0.00770443	1.87e-09	15	78208776	36.1068	trans	ALDH2	12	111766887	111817532
LarInt	rs7519043	C	T	0.4322	-0.06	0.00861594	3.31e-12	1	16500523	48.495	trans	ALDH2	12	112204691	112247782
LarInt	rs4766462	T	A	0.2714	-0.09	0.00950927	2.95e-21	12	111871141	89.5757	cis	ALDH2	12	112204691	112247782
ukbppp	rs146198050	T	A	0.142416	0.0680843	0.0121346	2.01e-08	17	21035663	31.4806	trans	ALDH3A1	17	19737984	19748943
ukbppp	rs56901260	C	G	0.0189997	0.157564	0.027191	6.84e-09	17	19601795	33.5787	trans	ALDH3A1	17	19737984	19748943
ukbppp	rs150144203	A	G	0.0122459	0.233576	0.0372556	3.62e-10	17	20514342	39.3073	trans	ALDH3A1	17	19737984	19748943
ukbppp	rs71371036	A	G	0.0447031	0.121454	0.0188626	1.2e-10	17	20712990	41.4592	trans	ALDH3A1	17	19737984	19748943
ukbppp	rs2469844	G	A	0.357416	0.0501926	0.00776945	1.05e-10	17	18866129	41.7348	trans	ALDH3A1	17	19737984	19748943
ukbppp	rs139813418	A	G	0.0307877	-0.156713	0.0220188	1.1e-12	17	19550762	50.6551	cis	ALDH3A1	17	19737984	19748943
ukbppp	rs117602787	G	A	0.0152395	0.23138	0.03089	6.86e-14	17	20526496	56.1068	trans	ALDH3A1	17	19737984	19748943
ukbppp	rs143149959	C	T	0.0114846	-0.272456	0.0360974	4.43e-14	17	19476459	56.9693	trans	ALDH3A1	17	19737984	19748943
ukbppp	rs111407935	G	A	0.0256523	-0.183415	0.0237717	1.2e-14	17	20039689	59.5318	trans	ALDH3A1	17	19737984	19748943
GenAtl	rs887241	C	A	0.662	0.24	0.03	7.8e-21	17	19645938	64	cis	ALDH3A1	17	19641297	19652256
ukbppp	rs186492149	T	C	0.0113611	-0.305959	0.0359691	1.8e-17	17	19707968	72.3548	cis	ALDH3A1	17	19737984	19748943
ukbppp	rs111679534	C	T	0.0126961	-0.277634	0.0326315	1.77e-17	17	19662460	72.3888	cis	ALDH3A1	17	19737984	19748943
ukbppp	rs2993354	G	C	0.195988	-0.0876505	0.00981121	4.12e-19	17	20717119	79.8112	trans	ALDH3A1	17	19737984	19748943
ukbppp	rs7405847	T	C	0.458963	0.0725188	0.00743694	1.82e-22	17	19423617	95.0851	trans	ALDH3A1	17	19737984	19748943
ukbppp	rs141666404	G	T	0.0245681	-0.241892	0.0247039	1.22e-22	17	20551809	95.8765	trans	ALDH3A1	17	19737984	19748943
ukbppp	rs78391389	T	C	0.0512458	0.163331	0.0166094	8.06e-23	17	19715582	96.7006	trans	ALDH3A1	17	19737984	19748943
ukbppp	rs72841920	C	T	0.0110737	-0.347446	0.0349751	2.96e-23	17	19628753	98.6863	cis	ALDH3A1	17	19737984	19748943
GenAss	rs2108967	A	NA	0.3222	-0.196583	0.0197416	2.33e-23	17	19638153	99.1579	cis	ALDH3A1	17	19641297	19652256
ukbppp	rs117422125	G	A	0.0219337	-0.274702	0.025851	2.25e-26	17	19707152	112.92	cis	ALDH3A1	17	19737984	19748943
ukbppp	rs138176373	G	A	0.0172273	-0.337025	0.0289081	2.08e-31	17	19588674	135.921	trans	ALDH3A1	17	19737984	19748943
ukbppp	rs184194769	T	C	0.0953145	-0.187769	0.0133627	7.52e-45	17	19864338	197.451	cis	ALDH3A1	17	19737984	19748943
ukbppp	rs62068091	C	T	0.0371636	-0.30439	0.0205098	7.94e-50	17	19702465	220.261	trans	ALDH3A1	17	19737984	19748943
LarInt	rs4646787	A	G	0.3358	-0.13	0.00849229	6.76e-53	17	19649249	234.335	cis	ALDH3A1	17	19641297	19652256
ukbppp	rs10432059	C	T	0.2937	0.167707	0.00820356	6.91e-93	17	19666001	417.924	cis	ALDH3A1	17	19737984	19748943
ukbppp	rs11655989	G	A	0.36496	0.377062	0.00762897	1e-200	17	19622324	2442.83	trans	ALDH3A1	17	19737984	19748943
LarInt	rs192970887	T	C	0.0205	0.17	0.027693	8.32e-10	11	67614666	37.6842	cis	ALDH3B1	11	67776048	67796744
LarInt	rs475325	T	C	0.2336	0.14	0.00973041	6.17e-47	11	67785062	207.011	cis	ALDH3B1	11	67776048	67796744
LarInt	rs4252185	C	T	0.0804	-0.08	0.012917	5.89e-10	6	161123451	38.3581	trans	ALDH5A1	6	24495080	24537435
ukbppp	rs9461018	C	T	0.0267042	-0.220293	0.0236912	1.42e-20	6	24463804	86.4624	cis	ALDH5A1	6	24494867	24537207
ukbppp	rs2744581	A	G	0.518923	-0.141489	0.00761857	5.45e-77	6	24502484	344.904	cis	ALDH5A1	6	24494867	24537207
LarInt	rs4408267	C	G	0.1117	-0.09	0.0136335	4.07e-11	11	93835395	43.5781	trans	ALDOB	9	104182860	104198105
GenAss	rs141921160	T	NA	0.01193	-0.580495	0.0831556	2.93e-12	17	26903928	48.732	cis	ALDOC	17	26900133	26904282
LarInt	rs141921160	T	C	0.0103	-0.61	0.038742	7.41e-56	17	26903928	247.91	cis	ALDOC	17	26900133	26904282
LarInt	rs113493922	C	G	0.1668	0.08	0.0109733	3.09e-13	14	107096838	53.15	trans	ALKBH2	12	109525996	109531436
LarInt	rs7928422	G	A	0.4173	-0.08	0.00881892	1.17e-19	11	43749199	82.2904	cis	ALKBH3	11	43902361	43941816
LarInt	rs2434484	G	T	0.3393	-0.24	0.00857292	1.86e-172	11	43949008	783.728	cis	ALKBH3	11	43902361	43941816
ukbppp	rs139646619	C	T	0.0100007	-0.217006	0.0397855	4.91e-08	1	44195678	29.7505	trans	ALMS1	2	73385758	73625166
ukbppp	rs182527081	T	G	0.133394	0.068232	0.0124578	4.32e-08	14	106358850	29.9981	trans	ALMS1	2	73385758	73625166
GenAss	rs8073913	G	NA	0.3336	-0.152432	0.0200082	2.57e-14	17	7961377	58.0412	cis	ALOX15B	17	7942335	7952452
ukbppp	rs138772359	G	A	0.0284007	0.121689	0.022117	3.75e-08	19	49089204	30.2726	trans	ALPI	2	232456125	232460753
ukbppp	rs140332235	A	G	0.0192398	0.141684	0.0253857	2.39e-08	19	48964598	31.1504	trans	ALPI	2	232456125	232460753
ukbppp	rs111959800	G	A	0.0349747	-0.105338	0.0187491	1.93e-08	19	49409026	31.5653	trans	ALPI	2	232456125	232460753
ukbppp	rs368089485	T	C	0.0178053	0.177839	0.0310638	1.03e-08	19	49267990	32.7752	trans	ALPI	2	232456125	232460753
ukbppp	rs112198199	C	A	0.0368883	-0.120973	0.0208647	6.71e-09	19	49429110	33.6165	trans	ALPI	2	232456125	232460753
ukbppp	rs113756918	G	A	0.074526	-0.0781237	0.0133565	4.94e-09	9	135898091	34.2121	trans	ALPI	2	232456125	232460753
ukbppp	rs117369176	C	T	0.0259392	-0.129348	0.0217316	2.65e-09	19	48953257	35.4271	trans	ALPI	2	232456125	232460753
ukbppp	rs55941736	A	G	0.0223007	0.141145	0.0234096	1.65e-09	19	48831886	36.3532	trans	ALPI	2	232456125	232460753
ukbppp	rs375424339	G	A	0.0157906	0.188235	0.0303258	5.4e-10	9	136193323	38.528	trans	ALPI	2	232456125	232460753
ukbppp	rs35321803	C	T	0.0360726	-0.121509	0.0189636	1.48e-10	19	49305053	41.0559	trans	ALPI	2	232456125	232460753
ukbppp	rs72626225	G	A	0.186195	0.059505	0.00922541	1.12e-10	19	49435406	41.604	trans	ALPI	2	232456125	232460753
ukbppp	rs142533877	A	G	0.0143719	0.190198	0.0288363	4.23e-11	19	49167531	43.5044	trans	ALPI	2	232456125	232460753
ukbppp	rs111624511	G	T	0.373906	-0.0492814	0.00734569	1.96e-11	19	48691592	45.0092	trans	ALPI	2	232456125	232460753
ukbppp	rs79008529	G	A	0.0458772	0.119236	0.0168381	1.43e-12	19	5816953	50.1451	trans	ALPI	2	232456125	232460753
ukbppp	rs189965479	C	T	0.0470271	0.12877	0.0174935	1.82e-13	9	135616100	54.1846	trans	ALPI	2	232456125	232460753
ukbppp	rs11216930	A	C	0.226245	-0.056499	0.00740229	2.3e-14	11	118488782	58.2572	trans	ALPI	2	232456125	232460753
ukbppp	rs117764769	G	A	0.0171159	0.222908	0.0266927	6.77e-17	19	49370162	69.7375	trans	ALPI	2	232456125	232460753
ukbppp	rs118113687	A	C	0.0202031	-0.223521	0.0263793	2.38e-17	19	49299459	71.7976	trans	ALPI	2	232456125	232460753
ukbppp	rs17551297	T	C	0.011188	0.294953	0.0340464	4.58e-18	19	49184036	75.0522	trans	ALPI	2	232456125	232460753
ukbppp	rs138796740	C	T	0.0214331	-0.22592	0.0249818	1.52e-19	9	135919501	81.7828	trans	ALPI	2	232456125	232460753
ukbppp	rs117062744	T	G	0.0111626	0.321108	0.034867	3.28e-20	19	49215853	84.8151	trans	ALPI	2	232456125	232460753
ukbppp	rs62574354	C	T	0.0789971	-0.124911	0.0130389	9.72e-22	9	136023262	91.774	trans	ALPI	2	232456125	232460753
ukbppp	rs594597	A	G	0.275452	-0.0750052	0.00778214	5.52e-22	19	49378517	92.8934	trans	ALPI	2	232456125	232460753
ukbppp	rs12611321	G	A	0.110336	-0.110184	0.011094	3.03e-23	19	49053248	98.6417	trans	ALPI	2	232456125	232460753
ukbppp	rs4802471	G	A	0.181228	0.0995511	0.00904239	3.44e-28	19	48881218	121.206	trans	ALPI	2	232456125	232460753
ukbppp	rs73585751	C	G	0.129887	0.123312	0.0106383	4.56e-31	19	49283533	134.359	trans	ALPI	2	232456125	232460753
ukbppp	rs2246836	G	A	0.518545	-0.10348	0.00767347	1.91e-41	19	49074898	181.857	trans	ALPI	2	232456125	232460753
ukbppp	rs148738265	G	A	0.0231452	0.324447	0.0240032	1.24e-41	19	49192024	182.704	trans	ALPI	2	232456125	232460753
ukbppp	rs77894142	G	A	0.119376	0.313861	0.0107511	2.34e-187	19	49191076	852.254	trans	ALPI	2	232456125	232460753
ukbppp	rs7849542	G	A	0.300737	-0.245046	0.00769095	1e-200	9	136042530	1015.16	trans	ALPI	2	232456125	232460753
ukbppp	rs2073935	T	G	0.725296	0.287142	0.00787719	1e-200	9	136340200	1328.77	trans	ALPI	2	232456125	232460753
ukbppp	rs7046674	C	T	0.415991	0.313979	0.00709458	1e-200	9	136147012	1958.61	trans	ALPI	2	232456125	232460753
ukbppp	rs439523	T	C	0.530344	-0.452007	0.00695	1e-200	19	49236102	4229.81	trans	ALPI	2	232456125	232460753
GenAss	rs6414426	C	NA	0.01954	0.494662	0.0690449	7.82e-13	3	46495233	51.3279	trans	ALPL	1	21835858	21904905
ConGe	rs1126478	C	T	0.3	0.498	0.046	5.1e-26	3	46501213	117.204	trans	ALPL	1	21835858	21904905
ukbppp	rs12329760	C	T	0.226359	-0.0435289	0.00795909	4.52e-08	21	42852497	29.9108	trans	ALPP	2	232378724	232382889
ukbppp	rs6538677	A	G	0.601927	0.0387713	0.0068531	1.54e-08	12	96254528	32.0071	trans	ALPP	2	232378724	232382889
ukbppp	rs1561709	G	A	0.569312	-0.038066	0.00672237	1.49e-08	11	13141146	32.0649	trans	ALPP	2	232378724	232382889
ukbppp	rs41296094	T	C	0.0413026	0.096365	0.0168965	1.18e-08	9	136304891	32.5271	trans	ALPP	2	232378724	232382889
ukbppp	rs2493636	A	G	0.557436	-0.0392902	0.00681063	7.98e-09	9	109520821	33.2808	trans	ALPP	2	232378724	232382889
ukbppp	rs4973534	G	A	0.0764534	0.0823444	0.0139866	3.92e-09	2	233360982	34.6612	trans	ALPP	2	232378724	232382889
ukbppp	rs77907105	C	T	0.0150945	-0.185962	0.0309545	1.88e-09	2	232984698	36.0912	cis	ALPP	2	232378724	232382889
ukbppp	rs813139	A	G	0.435198	0.0406482	0.00672959	1.54e-09	4	145858473	36.4843	trans	ALPP	2	232378724	232382889
ukbppp	rs59951351	A	T	0.0561248	-0.0901261	0.0146504	7.66e-10	4	38152090	37.8444	trans	ALPP	2	232378724	232382889
ukbppp	rs17199705	G	A	0.0193546	-0.174236	0.0278245	3.8e-10	2	232774018	39.2122	trans	ALPP	2	232378724	232382889
ukbppp	rs12907694	T	G	0.485302	0.041982	0.00667741	3.23e-10	15	68222971	39.5285	trans	ALPP	2	232378724	232382889
ukbppp	rs4236709	G	A	0.779742	0.0520442	0.00802145	8.69e-11	8	32410110	42.0958	trans	ALPP	2	232378724	232382889
ukbppp	rs2076295	T	G	0.448472	0.0455906	0.0067228	1.19e-11	6	7563232	45.9886	trans	ALPP	2	232378724	232382889
ukbppp	rs16828262	C	G	0.5823	0.0518972	0.0075462	6.1e-12	2	232465159	47.2967	trans	ALPP	2	232378724	232382889
ukbppp	rs17282579	G	A	0.472229	-0.047199	0.00670988	2e-12	3	137728867	49.4807	trans	ALPP	2	232378724	232382889
ukbppp	rs117847945	A	G	0.0189515	0.174993	0.0244144	7.63e-13	6	79862330	51.3747	trans	ALPP	2	232378724	232382889
ukbppp	rs62191635	G	A	0.0209427	-0.212447	0.0292803	4e-13	2	233498340	52.6442	trans	ALPP	2	232378724	232382889
ukbppp	rs142212665	A	G	0.0188904	-0.208869	0.0285223	2.42e-13	2	233171019	53.6264	trans	ALPP	2	232378724	232382889
ukbppp	rs761164	A	G	0.148986	0.0690221	0.00935198	1.58e-13	1	40351651	54.4715	trans	ALPP	2	232378724	232382889
ukbppp	rs7167092	T	C	0.351014	-0.0521459	0.00701582	1.06e-13	15	31626873	55.2438	trans	ALPP	2	232378724	232382889
ukbppp	rs62575992	C	T	0.118114	0.0802658	0.0106001	3.67e-14	9	136255149	57.3378	trans	ALPP	2	232378724	232382889
ukbppp	rs115641647	C	T	0.034891	0.154492	0.020106	1.54e-14	2	232718558	59.0419	trans	ALPP	2	232378724	232382889
ukbppp	rs112089070	G	T	0.0406521	-0.150289	0.0192475	5.8e-15	2	233497962	60.9685	trans	ALPP	2	232378724	232382889
ukbppp	rs181168299	T	C	0.0163708	-0.259928	0.0322721	7.99e-16	2	232573469	64.8712	trans	ALPP	2	232378724	232382889
ukbppp	rs55792059	C	A	0.190731	0.0753169	0.00880205	1.16e-17	6	53352206	73.2179	trans	ALPP	2	232378724	232382889
ukbppp	rs111345985	C	T	0.0195479	0.238166	0.0267519	5.45e-19	2	232992453	79.2593	trans	ALPP	2	232378724	232382889
ukbppp	rs12743084	C	G	0.542086	0.0627537	0.00670446	7.97e-21	1	155161168	87.6095	trans	ALPP	2	232378724	232382889
ukbppp	rs73005707	C	T	0.0246947	-0.245599	0.024748	3.27e-23	2	233295332	98.4857	trans	ALPP	2	232378724	232382889
ukbppp	rs536881351	A	T	0.0181309	-0.321782	0.0319946	8.52e-24	2	232670139	101.151	trans	ALPP	2	232378724	232382889
ukbppp	rs73002010	T	C	0.012697	0.357998	0.0339028	4.59e-26	2	233174049	111.504	trans	ALPP	2	232378724	232382889
ukbppp	rs114699448	C	T	0.0119531	0.3789	0.0354927	1.33e-26	2	233353537	113.965	trans	ALPP	2	232378724	232382889
ukbppp	rs115582502	T	G	0.0182507	0.297475	0.0275363	3.33e-27	2	232988328	116.705	trans	ALPP	2	232378724	232382889
ukbppp	rs3936578	A	C	0.489807	-0.0795677	0.00675347	4.85e-32	9	109482027	138.81	trans	ALPP	2	232378724	232382889
ukbppp	rs143549263	T	C	0.0207671	0.320298	0.0263087	4.24e-34	2	233201898	148.221	cis	ALPP	2	232378724	232382889
ukbppp	rs111667209	G	C	0.0226075	0.311585	0.0254348	1.67e-34	2	233191896	150.071	trans	ALPP	2	232378724	232382889
ukbppp	rs3828246	G	A	0.24791	0.117929	0.00854549	2.54e-43	2	233398215	190.444	trans	ALPP	2	232378724	232382889
ukbppp	rs62199532	A	G	0.0165453	0.439834	0.0296704	1.03e-49	2	232814151	219.751	trans	ALPP	2	232378724	232382889
ukbppp	rs140060213	C	T	0.0111763	-0.554441	0.0357272	2.59e-54	2	233067158	240.831	trans	ALPP	2	232378724	232382889
ukbppp	rs10179764	G	A	0.165609	-0.160051	0.010261	7.51e-55	2	233313161	243.297	trans	ALPP	2	232378724	232382889
ukbppp	rs140642490	A	C	0.013336	0.571741	0.0331571	1.25e-66	2	233251706	297.335	trans	ALPP	2	232378724	232382889
ukbppp	rs114714675	C	T	0.026705	0.456944	0.0230191	1.09e-87	2	233278500	394.048	trans	ALPP	2	232378724	232382889
ukbppp	rs6747223	G	T	0.186187	-0.204545	0.00954187	6.1e-102	2	233211861	459.527	trans	ALPP	2	232378724	232382889
ukbppp	rs2741302	A	C	0.825237	0.296368	0.00976018	1e-200	2	233227833	922.034	trans	ALPP	2	232378724	232382889
ukbppp	rs17416141	C	A	0.344616	-0.345754	0.00827982	1e-200	2	233273244	1743.78	trans	ALPP	2	232378724	232382889
GenAss	rs10933394	C	NA	0.3572	0.306016	0.0188385	2.46e-59	2	233249080	263.873	cis	ALPPL2	2	233271553	233275424
LarInt	rs12478529	T	C	0.224	0.2	0.00980374	1.66e-92	2	233286654	416.175	cis	ALPPL2	2	233271553	233275424
ukbppp	rs34297491	T	C	0.198368	0.06922	0.009714	1.03e-12	4	71448070	50.777	cis	AMBN	4	70592256	70607288
ukbppp	rs1490481	C	T	0.716707	0.0769408	0.00857311	2.84e-19	4	71261308	80.5446	cis	AMBN	4	70592256	70607288
GenMap	rs7040440	C	T	0.922	0.294	0.047	3.11e-10	9	117091074	39.129	cis	AMBP	9	116822407	116840752
ukbppp	rs1169294	G	A	0.308058	0.0576477	0.00767545	5.88e-14	12	121426594	56.41	trans	AMBP	9	114060127	114078328
ukbppp	rs72759050	T	A	0.0272316	-0.214171	0.0219302	1.58e-22	9	116820327	95.3753	cis	AMBP	9	114060127	114078328
ukbppp	rs72759048	G	A	0.202489	-0.0896284	0.00898642	1.99e-23	9	116818660	99.4759	cis	AMBP	9	114060127	114078328
WhoSe	rs147941577	G	A	0.025	-1.28	0.126	3.03e-24	9	116831989	103.2	cis	AMBP	9	116822407	116840752
ukbppp	rs141738059	T	C	0.0123865	0.41237	0.0320336	6.38e-38	9	116832007	165.715	cis	AMBP	9	114060127	114078328
ukbppp	rs13330457	A	T	0.248285	-0.0513435	0.00896611	1.03e-08	16	56457333	32.7916	cis	AMFR	16	56361452	56425545
GenAtl	rs34038940	A	T	0.247	0.25	0.03	2.6e-18	11	6443672	69.4444	trans	AMH	19	2249308	2252072
GenAss	rs143666677	G	NA	0.01176	1.01432	0.0873217	3.42e-31	11	7176204	134.929	trans	AMH	19	2249308	2252072
LarInt	rs34038940	A	T	0.2625	0.17	0.0091503	4.79e-77	11	6443672	345.165	trans	AMH	19	2249308	2252072
GenAtl	rs17121881	T	A	0.583	1	0.02	1e-200	11	118081345	2500	cis	AMICA1	11	118064455	118095809
GenAss	rs4938490	G	NA	0.4093	-0.861687	0.0149065	1e-200	11	118080977	3341.55	cis	AMICA1	11	118064455	118095809
ukbppp	rs2570972	A	G	0.522258	0.0458459	0.00779674	4.1e-09	1	110052139	34.576	cis	AMIGO1	1	109504178	109509738
LarInt	rs78318705	C	T	0.4342	0.06	0.00780004	1.45e-14	14	106243465	59.1711	trans	AMIGO1	1	110046797	110052360
ukbppp	rs342275	C	T	0.444055	-0.0409393	0.00740188	3.19e-08	7	106359216	30.5912	trans	AMIGO2	12	47075707	47079959
ukbppp	rs72698720	C	G	0.135468	-0.0607865	0.0108387	2.04e-08	14	101178715	31.4528	trans	AMIGO2	12	47075707	47079959
ukbppp	rs6920211	T	C	0.251605	0.0493661	0.00853916	7.42e-09	6	135431318	33.4216	trans	AMIGO2	12	47075707	47079959
ukbppp	rs73114356	G	A	0.0120792	0.202972	0.0347645	5.27e-09	12	47669919	34.0879	trans	AMIGO2	12	47075707	47079959
ukbppp	rs422497	A	G	0.25005	0.0502846	0.00859744	4.95e-09	3	155551894	34.2083	trans	AMIGO2	12	47075707	47079959
ukbppp	rs4820378	C	T	0.463326	0.0454366	0.00753544	1.64e-09	22	39869209	36.3575	trans	AMIGO2	12	47075707	47079959
ukbppp	rs189034378	G	C	0.236781	-0.0526692	0.00872303	1.56e-09	10	46205029	36.4568	trans	AMIGO2	12	47075707	47079959
ukbppp	rs4899172	T	C	0.803247	0.0568149	0.00938059	1.39e-09	14	65779904	36.6829	trans	AMIGO2	12	47075707	47079959
ukbppp	rs533541623	C	G	0.0363986	0.137948	0.0225957	1.03e-09	3	99159343	37.2717	trans	AMIGO2	12	47075707	47079959
ukbppp	rs2736100	C	A	0.498554	-0.0457169	0.00742715	7.49e-10	5	1286516	37.8887	trans	AMIGO2	12	47075707	47079959
ukbppp	rs8064597	A	G	0.580865	-0.0463888	0.00752237	6.97e-10	17	79268562	38.0292	trans	AMIGO2	12	47075707	47079959
ukbppp	rs7963444	C	G	0.282052	0.0518487	0.0083451	5.2e-10	12	48148180	38.6023	trans	AMIGO2	12	47075707	47079959
ukbppp	rs17097570	C	T	0.0680747	-0.0922772	0.014851	5.18e-10	12	47461183	38.608	cis	AMIGO2	12	47075707	47079959
ukbppp	rs7269864	T	C	0.186346	-0.0600905	0.00948213	2.34e-10	20	48096608	40.1606	trans	AMIGO2	12	47075707	47079959
ukbppp	rs7096909	A	T	0.791985	0.0582542	0.00911764	1.67e-10	10	82284512	40.8216	trans	AMIGO2	12	47075707	47079959
ukbppp	rs682619	T	C	0.358812	0.052288	0.00773121	1.35e-11	15	59098773	45.7414	trans	AMIGO2	12	47075707	47079959
LarInt	rs215379	T	C	0.4977	0.06	0.00887143	1.35e-11	12	47754636	45.742	cis	AMIGO2	12	47469490	47473734
LarInt	rs12493830	C	T	0.4256	-0.06	0.0082866	4.47e-13	3	98406794	52.4264	trans	AMIGO2	12	47469490	47473734
ukbppp	rs2242497	C	G	0.361907	-0.0597978	0.0078491	2.57e-14	12	56992630	58.0404	trans	AMIGO2	12	47075707	47079959
ukbppp	rs1524668	A	C	0.666847	0.061741	0.00784469	3.53e-15	2	9697372	61.9435	trans	AMIGO2	12	47075707	47079959
ukbppp	rs17121808	G	C	0.0279078	0.187908	0.0231322	4.54e-16	12	47710586	65.9867	cis	AMIGO2	12	47075707	47079959
ukbppp	rs174546	C	T	0.344243	0.0631463	0.0077648	4.21e-16	11	61569830	66.1356	trans	AMIGO2	12	47075707	47079959
ukbppp	rs114289650	G	A	0.024388	0.216483	0.0246771	1.75e-18	12	47880526	76.959	cis	AMIGO2	12	47075707	47079959
ukbppp	rs1011951	C	T	0.439999	-0.0788194	0.00752108	1.07e-25	12	47494920	109.826	cis	AMIGO2	12	47075707	47079959
ukbppp	rs860585	C	G	0.236703	0.0978142	0.00891837	5.46e-28	12	47611541	120.291	cis	AMIGO2	12	47075707	47079959
LarInt	rs79609374	G	A	0.2848	-0.11	0.00946589	3.24e-31	12	47473726	135.04	cis	AMIGO2	12	47469490	47473734
ukbppp	rs4768144	T	C	0.304313	0.11646	0.0081965	8.11e-46	12	47609058	201.882	cis	AMIGO2	12	47075707	47079959
ukbppp	rs215384	C	G	0.41101	0.157371	0.00763887	2.67e-94	12	47760201	424.415	cis	AMIGO2	12	47075707	47079959
ukbppp	rs143702088	G	A	0.0177898	0.170605	0.0311196	4.2e-08	14	103582644	30.0549	trans	AMN	14	102922663	102933596
ukbppp	rs58721766	C	T	0.261437	0.0524354	0.00879324	2.47e-09	14	94561896	35.5591	trans	AMN	14	102922663	102933596
ukbppp	rs72706671	G	A	0.0175573	0.18969	0.0294246	1.14e-10	14	103688613	41.5593	trans	AMN	14	102922663	102933596
ukbppp	rs2991520	C	G	0.104414	-0.0843467	0.0127144	3.27e-11	14	102187575	44.0093	trans	AMN	14	102922663	102933596
ukbppp	rs17607710	T	C	0.433623	-0.053837	0.00779259	4.89e-12	14	103713725	47.7307	trans	AMN	14	102922663	102933596
ukbppp	rs77401355	C	T	0.0216168	-0.186025	0.0264732	2.11e-12	14	102729523	49.3776	trans	AMN	14	102922663	102933596
ukbppp	rs11847381	G	A	0.0133984	0.246123	0.0349437	1.88e-12	14	103005276	49.6097	cis	AMN	14	102922663	102933596
ukbppp	rs10137298	G	A	0.0623581	-0.115414	0.0158775	3.62e-13	14	102533601	52.8388	trans	AMN	14	102922663	102933596
ukbppp	rs75472467	A	C	0.0750212	0.107889	0.014669	1.91e-13	14	102525495	54.0945	trans	AMN	14	102922663	102933596
ukbppp	rs4906289	A	G	0.952313	0.144585	0.0187219	1.14e-14	14	103636697	59.6412	trans	AMN	14	102922663	102933596
ukbppp	rs578152773	C	A	0.0334503	-0.188639	0.0233979	7.49e-16	14	103171468	64.9994	trans	AMN	14	102922663	102933596
ukbppp	rs150789694	A	C	0.0163881	0.249595	0.0309397	7.19e-16	14	102785629	65.0788	trans	AMN	14	102922663	102933596
ukbppp	rs117530275	G	A	0.0175228	-0.254684	0.0298283	1.36e-17	14	103356317	72.9032	cis	AMN	14	102922663	102933596
ukbppp	rs182501652	C	G	0.0224278	-0.230761	0.0260063	7.1e-19	14	103585696	78.735	trans	AMN	14	102922663	102933596
ukbppp	rs73358645	G	C	0.104383	-0.120721	0.0127793	3.5e-21	14	103613043	89.2383	trans	AMN	14	102922663	102933596
ukbppp	rs143884043	C	T	0.0207324	-0.269027	0.0280909	9.99e-22	14	103156197	91.7192	trans	AMN	14	102922663	102933596
ukbppp	rs58948234	C	G	0.565078	0.0769414	0.00788174	1.64e-22	14	104325846	95.2963	trans	AMN	14	102922663	102933596
ukbppp	rs145260258	C	T	0.19841	-0.108636	0.0102284	2.38e-26	14	103575524	112.806	trans	AMN	14	102922663	102933596
ukbppp	rs117757183	A	C	0.014501	0.406021	0.0370746	6.54e-28	14	103616388	119.934	cis	AMN	14	102922663	102933596
ukbppp	rs1190222	A	G	0.17119	-0.135596	0.0109183	2.06e-35	14	103519963	154.235	trans	AMN	14	102922663	102933596
ukbppp	rs7158198	C	T	0.0910276	0.172146	0.0133656	5.85e-38	14	102773600	165.889	trans	AMN	14	102922663	102933596
ukbppp	rs117968184	T	A	0.0430891	0.271104	0.0202379	6.39e-41	14	103618925	179.449	cis	AMN	14	102922663	102933596
ukbppp	rs78729611	T	C	0.0278654	-0.322836	0.0234583	4.31e-43	14	103588679	189.396	trans	AMN	14	102922663	102933596
ukbppp	rs76878383	C	T	0.0194656	0.472951	0.0278999	1.87e-64	14	103388754	287.36	cis	AMN	14	102922663	102933596
ukbppp	rs8020605	T	G	0.227221	-0.168853	0.00920304	3.46e-75	14	103227852	336.632	trans	AMN	14	102922663	102933596
ukbppp	rs116958646	T	G	0.0674193	0.308026	0.0152797	2.23e-90	14	103589193	406.392	trans	AMN	14	102922663	102933596
ukbppp	rs7157813	G	A	0.395773	-0.228482	0.00785581	5.64e-186	14	103463561	845.906	trans	AMN	14	102922663	102933596
ukbppp	rs34996610	A	T	0.34746	0.264449	0.00805212	1e-200	14	103253027	1078.61	trans	AMN	14	102922663	102933596
ukbppp	rs114109762	A	T	0.0164918	0.167967	0.0307842	4.86e-08	20	4468329	29.7709	trans	AMOT	X	112774503	112840831
ukbppp	rs80098638	G	A	0.0167464	-0.160402	0.0285818	2e-08	11	94663833	31.4949	trans	AMOT	X	112774503	112840831
ukbppp	rs34255979	C	T	0.117971	-0.0639555	0.0108575	3.85e-09	19	46384830	34.6973	trans	AMOT	X	112774503	112840831
ukbppp	rs72973823	A	G	0.0378913	-0.111601	0.0184664	1.51e-09	11	94581658	36.5234	trans	AMOT	X	112774503	112840831
ukbppp	rs4846913	C	A	0.606618	0.0485048	0.00718227	1.44e-11	1	230294715	45.6085	trans	AMOT	X	112774503	112840831
ukbppp	rs340005	G	A	0.624085	0.0494881	0.00722229	7.28e-12	15	60878030	46.9517	trans	AMOT	X	112774503	112840831
ukbppp	rs74606067	G	T	0.0649886	-0.103827	0.0147428	1.89e-12	11	94664913	49.5976	trans	AMOT	X	112774503	112840831
ukbppp	rs75318936	A	G	0.0289515	-0.194906	0.0213666	7.38e-20	11	94564092	83.2108	trans	AMOT	X	112774503	112840831
ukbppp	rs2393791	C	T	0.623422	0.0883226	0.00723777	3e-34	12	121423956	148.914	trans	AMOT	X	112774503	112840831
ukbppp	rs533333382	G	A	0.190081	0.251373	0.00908413	1.53e-168	11	94572076	765.721	trans	AMOT	X	112774503	112840831
ukbppp	rs1353778	A	T	0.612658	0.0610168	0.00781582	5.86e-15	3	134088443	60.9466	cis	AMOTL2	3	134355347	134375479
ukbppp	rs7122026	C	A	0.473961	-0.0416493	0.00741627	1.96e-08	11	10255108	31.5387	cis	AMPD3	11	10308313	10507579
ukbppp	rs192449241	G	A	0.0817442	0.0814637	0.0135207	1.69e-09	11	10447242	36.3019	cis	AMPD3	11	10308313	10507579
ukbppp	rs7932321	C	T	0.912179	0.0822084	0.0127973	1.33e-10	11	10523476	41.2663	cis	AMPD3	11	10308313	10507579
ukbppp	rs7107588	G	T	0.126162	-0.0762343	0.0109128	2.83e-12	11	10505594	48.801	cis	AMPD3	11	10308313	10507579
ukbppp	rs111336850	T	A	0.0433177	-0.148355	0.0186514	1.8e-15	11	10577745	63.2676	cis	AMPD3	11	10308313	10507579
ukbppp	rs117982407	C	T	0.0412962	0.14539	0.0182316	1.53e-15	11	10471356	63.5945	cis	AMPD3	11	10308313	10507579
ukbppp	rs61891766	G	A	0.0158681	-0.257948	0.0303531	1.92e-17	11	10340079	72.2201	cis	AMPD3	11	10308313	10507579
ukbppp	rs145885215	G	C	0.0902027	0.142557	0.0127229	3.86e-29	11	10474708	125.547	cis	AMPD3	11	10308313	10507579
ukbppp	rs1450269	C	G	0.0950674	-0.163281	0.0125356	8.77e-39	11	10392372	169.661	cis	AMPD3	11	10308313	10507579
ukbppp	rs79057673	G	C	0.0207693	-0.37818	0.0257316	6.73e-49	11	10478269	216.005	cis	AMPD3	11	10308313	10507579
ukbppp	rs117302185	A	C	0.024695	-0.608213	0.024072	7.48e-141	11	10481179	638.391	cis	AMPD3	11	10308313	10507579
LarInt	rs143801286	A	G	0.0112	0.23	0.0377835	1.15e-09	1	104707387	37.0555	cis	AMY1A	1	104197912	104301312
LarInt	rs9292908	C	T	0.2796	0.06	0.00906096	3.55e-11	5	44430824	43.8484	trans	AMY1A	1	104197912	104301312
LarInt	rs373467589	C	G	0.0173	0.23	0.0301905	2.57e-14	1	104256172	58.0385	cis	AMY1A	1	104197912	104301312
LarInt	rs888686	A	T	0.3877	0.07	0.00809204	5.13e-18	5	134510772	74.8307	trans	AMY1A	1	104197912	104301312
LarInt	rs10218826	T	C	0.4245	0.09	0.00737676	3.09e-34	1	207124281	148.852	trans	AMY1A	1	104197912	104301312
LarInt	rs142370265	T	C	0.0591	-0.24	0.0161444	5.5e-50	1	104027932	220.992	cis	AMY1A	1	104197912	104301312
GenAtl	rs7538379	T	C	0.04	-1.04	0.06	4.9e-63	1	104067356	300.444	cis	AMY1A	1	104197912	104301312
LarInt	rs2227296	G	A	0.2894	-0.15	0.00858907	2.69e-68	12	11000934	304.993	trans	AMY1A	1	104197912	104301312
LarInt	rs35297534	G	A	0.0235	0.46	0.0249327	5.25e-76	1	104153865	340.39	cis	AMY1A	1	104197912	104301312
LarInt	rs370981115	T	C	0.1561	0.3	0.0115738	3.89e-148	1	104204780	671.884	cis	AMY1A	1	104197912	104301312
LarInt	rs143801286	A	G	0.0112	0.23	0.0377835	1.15e-09	1	104707387	37.0555	cis	AMY1B	1	104197912	104301312
LarInt	rs9292908	C	T	0.2796	0.06	0.00906096	3.55e-11	5	44430824	43.8484	trans	AMY1B	1	104197912	104301312
LarInt	rs373467589	C	G	0.0173	0.23	0.0301905	2.57e-14	1	104256172	58.0385	cis	AMY1B	1	104197912	104301312
LarInt	rs888686	A	T	0.3877	0.07	0.00809204	5.13e-18	5	134510772	74.8307	trans	AMY1B	1	104197912	104301312
LarInt	rs10218826	T	C	0.4245	0.09	0.00737676	3.09e-34	1	207124281	148.852	trans	AMY1B	1	104197912	104301312
LarInt	rs142370265	T	C	0.0591	-0.24	0.0161444	5.5e-50	1	104027932	220.992	cis	AMY1B	1	104197912	104301312
GenAtl	rs7538379	T	C	0.04	-1.04	0.06	4.9e-63	1	104067356	300.444	cis	AMY1B	1	104197912	104301312
LarInt	rs2227296	G	A	0.2894	-0.15	0.00858907	2.69e-68	12	11000934	304.993	trans	AMY1B	1	104197912	104301312
LarInt	rs35297534	G	A	0.0235	0.46	0.0249327	5.25e-76	1	104153865	340.39	cis	AMY1B	1	104197912	104301312
LarInt	rs370981115	T	C	0.1561	0.3	0.0115738	3.89e-148	1	104204780	671.884	cis	AMY1B	1	104197912	104301312
LarInt	rs143801286	A	G	0.0112	0.23	0.0377835	1.15e-09	1	104707387	37.0555	cis	AMY1C	1	104197912	104301312
LarInt	rs9292908	C	T	0.2796	0.06	0.00906096	3.55e-11	5	44430824	43.8484	trans	AMY1C	1	104197912	104301312
LarInt	rs373467589	C	G	0.0173	0.23	0.0301905	2.57e-14	1	104256172	58.0385	cis	AMY1C	1	104197912	104301312
LarInt	rs888686	A	T	0.3877	0.07	0.00809204	5.13e-18	5	134510772	74.8307	trans	AMY1C	1	104197912	104301312
LarInt	rs10218826	T	C	0.4245	0.09	0.00737676	3.09e-34	1	207124281	148.852	trans	AMY1C	1	104197912	104301312
LarInt	rs142370265	T	C	0.0591	-0.24	0.0161444	5.5e-50	1	104027932	220.992	cis	AMY1C	1	104197912	104301312
GenAtl	rs7538379	T	C	0.04	-1.04	0.06	4.9e-63	1	104067356	300.444	cis	AMY1C	1	104197912	104301312
LarInt	rs2227296	G	A	0.2894	-0.15	0.00858907	2.69e-68	12	11000934	304.993	trans	AMY1C	1	104197912	104301312
LarInt	rs35297534	G	A	0.0235	0.46	0.0249327	5.25e-76	1	104153865	340.39	cis	AMY1C	1	104197912	104301312
LarInt	rs370981115	T	C	0.1561	0.3	0.0115738	3.89e-148	1	104204780	671.884	cis	AMY1C	1	104197912	104301312
ukbppp	rs74628631	G	A	0.0706232	0.0847342	0.0153962	3.72e-08	1	105281047	30.2894	trans	AMY2A	1	103617427	103625780
ukbppp	rs10851639	T	C	0.20887	-0.048536	0.00877821	3.22e-08	15	58897874	30.5714	trans	AMY2A	1	103617427	103625780
ukbppp	rs2594674	A	T	0.96995	0.130227	0.0227763	1.08e-08	1	104969240	32.6916	trans	AMY2A	1	103617427	103625780
ukbppp	rs183859482	C	T	0.0153221	0.187039	0.0325084	8.74e-09	1	103752511	33.1034	trans	AMY2A	1	103617427	103625780
ukbppp	rs1468481	C	T	0.768124	0.0489499	0.00849467	8.29e-09	17	69139979	33.2055	trans	AMY2A	1	103617427	103625780
ukbppp	rs72694426	A	G	0.046011	0.107181	0.0185448	7.49e-09	1	104315458	33.4034	trans	AMY2A	1	103617427	103625780
ukbppp	rs41278842	A	G	0.37789	0.0426838	0.00735758	6.58e-09	7	97815999	33.6555	trans	AMY2A	1	103617427	103625780
ukbppp	rs11362737	C	T	0.691648	0.0456831	0.00778625	4.43e-09	16	75255079	34.4235	trans	AMY2A	1	103617427	103625780
ukbppp	rs77506146	G	A	0.0192594	0.170045	0.0289373	4.19e-09	1	104967101	34.5312	trans	AMY2A	1	103617427	103625780
ukbppp	rs7822242	G	A	0.286633	0.0480251	0.00789427	1.18e-09	8	18750238	37.0094	trans	AMY2A	1	103617427	103625780
ukbppp	rs535256526	A	C	0.0147507	0.208791	0.0339175	7.47e-10	1	104148402	37.8945	cis	AMY2A	1	103617427	103625780
LarInt	rs7524694	C	T	0.0978	-0.09	0.0140077	1.32e-10	1	104019631	41.2813	cis	AMY2A	1	104159999	104168402
ukbppp	rs1325534	T	C	0.200928	-0.0574037	0.0088731	9.84e-11	14	37226196	41.8532	trans	AMY2A	1	103617427	103625780
LarInt	rs61839970	A	G	0.3483	0.05	0.00771916	9.33e-11	10	49240255	41.9565	trans	AMY2A	1	104159999	104168402
ukbppp	rs291091	T	C	0.453215	0.0504523	0.0077848	9.12e-11	1	207113679	42.0017	trans	AMY2A	1	103617427	103625780
LarInt	rs28365941	C	T	0.1045	-0.09	0.0137117	5.25e-11	16	333138	43.0825	trans	AMY2A	1	104159999	104168402
ukbppp	rs1561929	C	T	0.88318	0.0758322	0.0112283	1.44e-11	8	129567373	45.612	trans	AMY2A	1	103617427	103625780
ukbppp	rs72733693	T	C	0.0164438	0.214283	0.0314298	9.24e-12	1	102657615	46.4828	trans	AMY2A	1	103617427	103625780
ukbppp	rs151221472	A	G	0.0110404	0.258112	0.0373425	4.78e-12	1	104546985	47.776	trans	AMY2A	1	103617427	103625780
ukbppp	rs55901622	A	G	0.269205	0.0555133	0.00797898	3.46e-12	6	127157438	48.406	trans	AMY2A	1	103617427	103625780
LarInt	rs9482770	C	T	0.4741	0.06	0.00851736	1.86e-12	6	127443092	49.6241	trans	AMY2A	1	104159999	104168402
ukbppp	rs142620255	A	G	0.0266003	0.174599	0.0240022	3.48e-13	1	104431803	52.9153	trans	AMY2A	1	103617427	103625780
ukbppp	rs1839091	T	C	0.668494	-0.0555774	0.00756969	2.1e-13	5	44313303	53.9064	trans	AMY2A	1	103617427	103625780
LarInt	rs67824503	C	T	0.2409	-0.07	0.00939595	9.33e-14	8	129535264	55.5028	trans	AMY2A	1	104159999	104168402
ukbppp	rs11054115	T	C	0.24127	-0.0721746	0.00845823	1.43e-17	12	11123323	72.8131	trans	AMY2A	1	103617427	103625780
ukbppp	rs12736294	G	A	0.149341	-0.0975435	0.0108704	2.88e-19	1	105640286	80.5203	trans	AMY2A	1	103617427	103625780
ukbppp	rs61788971	C	T	0.0301662	-0.210885	0.0226921	1.5e-20	1	104777083	86.3658	trans	AMY2A	1	103617427	103625780
ukbppp	rs141700308	C	T	0.0392261	0.194656	0.0208921	1.19e-20	1	104477709	86.8103	trans	AMY2A	1	103617427	103625780
ukbppp	rs2317404	T	G	0.197463	0.101554	0.0104428	2.36e-22	1	105090021	94.5715	trans	AMY2A	1	103617427	103625780
ukbppp	rs10881159	G	A	0.205355	0.101703	0.0103564	9.2e-23	1	104986030	96.4384	trans	AMY2A	1	103617427	103625780
ukbppp	rs142950686	C	T	0.0114597	0.372407	0.0371976	1.36e-23	1	103639276	100.232	trans	AMY2A	1	103617427	103625780
LarInt	rs533406	G	A	0.4196	-0.08	0.00792216	5.62e-24	16	88974860	101.975	trans	AMY2A	1	104159999	104168402
ukbppp	rs12739041	G	C	0.0490774	-0.19023	0.0179887	3.89e-26	1	104351538	111.83	trans	AMY2A	1	103617427	103625780
ukbppp	rs571649685	C	T	0.0481744	-0.222001	0.0209074	2.45e-26	1	103296991	112.748	trans	AMY2A	1	103617427	103625780
ukbppp	rs80143894	G	C	0.18087	0.110636	0.0101844	1.73e-27	1	104714344	118.011	trans	AMY2A	1	103617427	103625780
ukbppp	rs11800555	G	A	0.0323874	-0.257839	0.022329	7.62e-31	1	104363895	133.339	trans	AMY2A	1	103617427	103625780
ukbppp	rs72688947	T	C	0.105484	-0.172837	0.0133757	3.39e-38	1	105196348	166.971	trans	AMY2A	1	103617427	103625780
ukbppp	rs12035347	G	A	0.731086	0.129309	0.00904553	2.34e-46	1	102424197	204.357	trans	AMY2A	1	103617427	103625780
ukbppp	rs78241331	G	A	0.0402377	-0.31811	0.0200495	1.08e-56	1	104844313	251.737	trans	AMY2A	1	103617427	103625780
ukbppp	rs151132065	T	C	0.0191404	0.54634	0.0302534	6.73e-73	1	104120227	326.12	trans	AMY2A	1	103617427	103625780
ukbppp	rs11164740	C	T	0.207523	0.180152	0.00959404	1.15e-78	1	103691332	352.594	trans	AMY2A	1	103617427	103625780
ukbppp	rs61788841	C	G	0.0312162	-0.441517	0.0230079	4.5e-82	1	104646455	368.248	cis	AMY2A	1	103617427	103625780
ukbppp	rs569807243	C	T	0.221713	0.219248	0.0104856	4.4e-97	1	104303753	437.205	trans	AMY2A	1	103617427	103625780
ukbppp	rs142439658	C	T	0.0257998	0.65799	0.0261152	4.47e-140	1	104158235	634.822	trans	AMY2A	1	103617427	103625780
LarInt	rs77729677	G	A	0.0462	0.76	0.019757	1e-200	1	104108882	1479.74	cis	AMY2A	1	104159999	104168402
ukbppp	rs75811309	C	G	0.176258	-0.44673	0.0101578	1e-200	1	104120747	1934.15	trans	AMY2A	1	103617427	103625780
ukbppp	rs1176947	A	T	0.0112369	0.212244	0.0380974	2.53e-08	1	104604069	31.037	trans	AMY2B	1	103553815	103579534
ukbppp	rs7516245	A	G	0.988653	-0.21362	0.0374894	1.21e-08	1	102878160	32.4688	trans	AMY2B	1	103553815	103579534
ukbppp	rs41278842	A	G	0.377999	0.0429476	0.0074989	1.02e-08	7	97815999	32.8007	trans	AMY2B	1	103553815	103579534
ukbppp	rs1468481	C	T	0.768348	0.0508671	0.00865851	4.23e-09	17	69139979	34.5134	trans	AMY2B	1	103553815	103579534
ukbppp	rs7528935	G	A	0.792884	0.0577141	0.00977736	3.57e-09	1	105188453	34.8434	trans	AMY2B	1	103553815	103579534
ukbppp	rs7822242	G	A	0.286379	0.0498373	0.00804358	5.79e-10	8	18750238	38.3893	trans	AMY2B	1	103553815	103579534
ukbppp	rs562948873	T	C	0.0145125	0.20792	0.033422	4.94e-10	1	102960060	38.7015	trans	AMY2B	1	103553815	103579534
ukbppp	rs11362737	C	T	0.691664	0.0495988	0.00794753	4.35e-10	16	75255079	38.9474	trans	AMY2B	1	103553815	103579534
ukbppp	rs66839622	A	T	0.153902	0.0722741	0.0109974	4.97e-11	1	102916367	43.1902	trans	AMY2B	1	103553815	103579534
ukbppp	rs55901622	A	G	0.26969	0.0542875	0.00811763	2.27e-11	6	127157438	44.7241	trans	AMY2B	1	103553815	103579534
ukbppp	rs4866897	T	A	0.390064	-0.0502032	0.00742796	1.39e-11	5	44399851	45.6797	trans	AMY2B	1	103553815	103579534
ukbppp	rs17535018	G	A	0.0423947	-0.1347	0.0197418	8.91e-12	1	104643281	46.5545	trans	AMY2B	1	103553815	103579534
ukbppp	rs139256515	C	G	0.0254207	-0.174754	0.0252658	4.62e-12	1	105835352	47.8397	trans	AMY2B	1	103553815	103579534
ukbppp	rs1561929	C	T	0.88289	0.0805448	0.0114247	1.79e-12	8	129567373	49.7033	trans	AMY2B	1	103553815	103579534
LarInt	rs533406	G	A	0.4196	-0.06	0.00813365	1.62e-13	16	88974860	54.4167	trans	AMY2B	1	104096437	104122156
GenAss	rs11800555	A	NA	0.0244	-0.45749	0.060383	3.55e-14	1	104363895	57.4029	cis	AMY2B	1	104096437	104122156
LarInt	rs140942684	T	G	0.0069	-0.35	0.0460139	2.82e-14	1	103651683	57.8573	cis	AMY2B	1	104096437	104122156
ukbppp	rs11054115	T	C	0.240964	-0.0657683	0.00861174	2.22e-14	12	11123323	58.3246	trans	AMY2B	1	103553815	103579534
ukbppp	rs141700308	C	T	0.0390235	0.167956	0.0213618	3.77e-15	1	104477709	61.8181	trans	AMY2B	1	103553815	103579534
ukbppp	rs11164373	C	T	0.436995	-0.0630812	0.0079898	2.9e-15	1	102535022	62.3344	trans	AMY2B	1	103553815	103579534
ukbppp	rs61788971	C	T	0.0303894	-0.188857	0.0230441	2.5e-16	1	104777083	67.1656	trans	AMY2B	1	103553815	103579534
ukbppp	rs564578699	A	G	0.0336096	0.197001	0.0236372	7.79e-17	1	104211393	69.4616	trans	AMY2B	1	103553815	103579534
LarInt	rs12751859	C	T	0.0274	0.21	0.0245918	1.35e-17	1	104308669	72.9217	cis	AMY2B	1	104096437	104122156
LarInt	rs150062710	C	T	0.0151	0.28	0.0327585	1.26e-17	1	104909684	73.058	trans	AMY2B	1	104096437	104122156
ukbppp	rs142620255	A	G	0.0265586	0.210138	0.0245116	1.01e-17	1	104431803	73.4964	trans	AMY2B	1	103553815	103579534
ukbppp	rs77395797	C	T	0.0128213	-0.311319	0.0350736	6.92e-19	1	104412449	78.7863	cis	AMY2B	1	103553815	103579534
ukbppp	rs316931	C	T	0.409147	-0.0786415	0.00805242	1.57e-22	1	105099742	95.3786	trans	AMY2B	1	103553815	103579534
ukbppp	rs7418397	A	G	0.837162	0.115206	0.0114287	6.74e-24	1	104985719	101.615	trans	AMY2B	1	103553815	103579534
ukbppp	rs75163299	C	A	0.0303843	-0.274294	0.0239488	2.26e-30	1	102874217	131.179	trans	AMY2B	1	103553815	103579534
ukbppp	rs72692364	A	G	0.194091	0.117648	0.00997089	3.94e-32	1	103766004	139.22	trans	AMY2B	1	103553815	103579534
ukbppp	rs144991680	A	G	0.0201447	-0.386609	0.0292335	6.31e-40	1	102960245	174.897	trans	AMY2B	1	103553815	103579534
ukbppp	rs17021702	C	T	0.019322	-0.413181	0.0290238	5.48e-46	1	104383931	202.662	trans	AMY2B	1	103553815	103579534
ukbppp	rs11800314	A	G	0.457292	0.12328	0.0082792	3.81e-50	1	103636102	221.722	trans	AMY2B	1	103553815	103579534
GenAss	rs1930212	G	NA	0.1785	-0.430592	0.0243157	3.61e-70	1	104324819	313.587	cis	AMY2B	1	104096437	104122156
ukbppp	rs147902974	C	T	0.0170633	-0.605835	0.0321522	3.37e-79	1	103599699	355.048	trans	AMY2B	1	103553815	103579534
ukbppp	rs114404888	T	C	0.0225018	0.555025	0.0266431	2.23e-96	1	104458492	433.966	trans	AMY2B	1	103553815	103579534
ukbppp	rs151132065	T	C	0.0190739	0.650902	0.0308915	1.48e-98	1	104120227	443.97	trans	AMY2B	1	103553815	103579534
ukbppp	rs75848455	G	C	0.0379472	-0.509311	0.0209993	6.04e-130	1	104577321	588.243	trans	AMY2B	1	103553815	103579534
ukbppp	rs142439658	C	T	0.0258295	0.661402	0.0265962	1.64e-136	1	104158235	618.432	trans	AMY2B	1	103553815	103579534
ukbppp	rs36122927	A	T	0.193751	-0.377739	0.00994588	1e-200	1	104346759	1442.44	trans	AMY2B	1	103553815	103579534
LarInt	rs77729677	G	A	0.0462	0.74	0.0193751	1e-200	1	104108882	1458.73	cis	AMY2B	1	104096437	104122156
ukbppp	rs2749005	T	G	0.647567	0.0374362	0.00678203	3.39e-08	6	52621433	30.4694	trans	ANG	14	20684177	20698971
ukbppp	rs13225660	C	T	0.195858	-0.0451992	0.00817673	3.24e-08	7	73006388	30.5564	trans	ANG	14	20684177	20698971
ukbppp	rs61976936	G	A	0.0156479	-0.166229	0.0295972	1.95e-08	14	21253680	31.5437	cis	ANG	14	20684177	20698971
ukbppp	rs4782379	A	C	0.436554	-0.0383662	0.00658306	5.61e-09	16	88672017	33.9658	trans	ANG	14	20684177	20698971
ukbppp	rs35662434	A	G	0.235328	-0.0448039	0.00766476	5.05e-09	4	69339933	34.1692	trans	ANG	14	20684177	20698971
ukbppp	rs4847420	A	C	0.6324	0.0403831	0.00672513	1.92e-09	1	93845674	36.0577	trans	ANG	14	20684177	20698971
LarInt	rs1059541	G	C	0.1233	0.08	0.0128494	4.79e-10	2	61414470	38.7625	trans	ANG	14	21152336	21167130
ukbppp	rs56325564	G	A	0.483362	0.0412161	0.0065266	2.7e-10	17	45766771	39.8804	trans	ANG	14	20684177	20698971
ukbppp	rs3775223	A	T	0.372577	-0.0427603	0.00671152	1.88e-10	4	88000446	40.5919	trans	ANG	14	20684177	20698971
ukbppp	rs1198423	G	T	0.869672	0.0618724	0.00970434	1.82e-10	1	23735241	40.6501	trans	ANG	14	20684177	20698971
ukbppp	rs117455138	G	A	0.0229781	-0.175854	0.0262082	1.95e-11	14	21169563	45.0226	trans	ANG	14	20684177	20698971
ukbppp	rs1320481	T	G	0.870527	0.076367	0.01095	3.08e-12	14	21176395	48.6388	trans	ANG	14	20684177	20698971
ukbppp	rs74242298	T	C	0.0188873	-0.189917	0.0267387	1.22e-12	14	21118203	50.4484	trans	ANG	14	20684177	20698971
LarInt	rs645040	G	T	0.2273	-0.07	0.00974362	6.76e-13	3	135926622	51.6125	trans	ANG	14	21152336	21167130
ukbppp	rs11047261	A	G	0.0412078	0.119564	0.0163226	2.39e-13	12	24257228	53.6565	trans	ANG	14	20684177	20698971
ukbppp	rs61791757	G	A	0.230967	-0.0595802	0.00776277	1.65e-14	3	135905325	58.9075	trans	ANG	14	20684177	20698971
ukbppp	rs183176840	C	G	0.0111881	-0.320572	0.0357238	2.87e-19	14	21134683	80.526	trans	ANG	14	20684177	20698971
ukbppp	rs12589903	T	A	0.181784	-0.0943805	0.00957922	6.68e-23	14	21095988	97.0743	trans	ANG	14	20684177	20698971
ukbppp	rs8013781	G	A	0.0788912	0.151903	0.0135993	5.72e-29	14	21178837	124.767	trans	ANG	14	20684177	20698971
ukbppp	rs61122096	C	T	0.101005	0.142646	0.0121823	1.14e-31	14	21193757	137.107	trans	ANG	14	20684177	20698971
ukbppp	rs118157458	T	C	0.0135458	0.423189	0.0337876	5.45e-36	14	21104059	156.875	cis	ANG	14	20684177	20698971
ConGe	rs17114671	C	T	0.12	0.806	0.06	1.9e-38	14	21155270	180.454	cis	ANG	14	21152336	21167130
ukbppp	rs17242790	G	A	0.0214961	-0.352459	0.0251061	9.03e-45	14	21166227	197.087	trans	ANG	14	20684177	20698971
ukbppp	rs147444931	T	C	0.0186081	0.42064	0.0271569	4.1e-54	14	21137046	239.917	trans	ANG	14	20684177	20698971
GenAss	rs36071889	T	NA	0.2297	-0.427213	0.0216867	2.19e-86	14	21159266	388.063	cis	ANG	14	21152336	21167130
ukbppp	rs79757581	G	C	0.0631027	0.298847	0.0150762	1.91e-87	14	21136619	392.929	trans	ANG	14	20684177	20698971
GenAss	rs11629118	C	NA	0.2203	0.593466	0.0209091	3.27e-177	14	21145055	805.603	cis	ANG	14	21152336	21167130
ukbppp	rs17211656	G	A	0.237351	-0.27701	0.00850797	1e-200	14	21167149	1060.08	trans	ANG	14	20684177	20698971
ukbppp	rs146230302	C	A	0.0363917	0.659949	0.0198294	1e-200	14	21142369	1107.65	trans	ANG	14	20684177	20698971
ukbppp	rs10150726	C	G	0.145166	0.3586	0.0103098	1e-200	14	21149841	1209.82	trans	ANG	14	20684177	20698971
LarInt	rs36071889	T	C	0.2269	-0.35	0.00975392	1e-200	14	21159266	1287.59	cis	ANG	14	21152336	21167130
ukbppp	rs7155352	A	G	0.0490942	0.62543	0.0169536	1e-200	14	21145029	1360.92	trans	ANG	14	20684177	20698971
LarInt	rs28535078	A	G	0.2211	0.56	0.0145578	1e-200	14	21145076	1479.74	cis	ANG	14	21152336	21167130
ukbppp	rs1172133	C	A	0.395735	0.0427909	0.00772098	2.99e-08	1	205248370	30.7155	trans	ANGPT1	8	107249482	107498055
ukbppp	rs1352886	C	T	0.279767	-0.0462083	0.00833583	2.97e-08	3	151077260	30.7286	trans	ANGPT1	8	107249482	107498055
ukbppp	rs4565433	G	T	0.843017	-0.0575277	0.0103293	2.56e-08	8	106497543	31.0179	trans	ANGPT1	8	107249482	107498055
ukbppp	rs6438847	A	C	0.325714	-0.0449871	0.00798766	1.78e-08	3	124297645	31.7203	trans	ANGPT1	8	107249482	107498055
ukbppp	rs150255678	G	A	0.0258666	-0.134518	0.0236196	1.23e-08	15	65047956	32.4351	trans	ANGPT1	8	107249482	107498055
ukbppp	rs1964242	G	A	0.187297	-0.0548325	0.00951744	8.35e-09	7	99976703	33.1922	trans	ANGPT1	8	107249482	107498055
ukbppp	rs7529925	C	T	0.738378	-0.0492985	0.00853058	7.51e-09	1	199007208	33.3972	trans	ANGPT1	8	107249482	107498055
ukbppp	rs147187831	C	G	0.043381	0.105975	0.0183317	7.43e-09	8	108437380	33.4196	cis	ANGPT1	8	107249482	107498055
ukbppp	rs12468189	A	G	0.587592	0.046041	0.00764228	1.7e-09	2	31478820	36.2947	trans	ANGPT1	8	107249482	107498055
ukbppp	rs35005573	G	T	0.480591	-0.0475837	0.00745023	1.69e-10	17	5202839	40.7922	trans	ANGPT1	8	107249482	107498055
LarInt	rs10127790	C	T	0.2997	0.06	0.0091221	4.79e-11	1	109891133	43.2627	trans	ANGPT1	8	108261721	108510283
ukbppp	rs1319745	T	G	0.366072	0.0560846	0.00775484	4.75e-13	8	108086226	52.3048	cis	ANGPT1	8	107249482	107498055
ukbppp	rs75699653	C	T	0.0235947	0.180094	0.024631	2.64e-13	1	156871995	53.4607	trans	ANGPT1	8	107249482	107498055
GenAss	rs141029929	T	NA	0.01618	0.565699	0.0737029	1.65e-14	8	108334162	58.9117	cis	ANGPT1	8	108261721	108510283
ukbppp	rs12041331	G	A	0.0863024	-0.102794	0.0133152	1.16e-14	1	156869714	59.5992	trans	ANGPT1	8	107249482	107498055
LarInt	rs1654447	A	G	0.1615	-0.09	0.0113819	2.63e-15	19	55570574	62.5254	trans	ANGPT1	8	108261721	108510283
LarInt	rs1461993	A	G	0.3577	0.07	0.00873611	1.12e-15	8	108084988	64.2036	cis	ANGPT1	8	108261721	108510283
ukbppp	rs1608696	T	C	0.307607	-0.0684843	0.00813668	3.87e-17	6	71329265	70.8415	trans	ANGPT1	8	107249482	107498055
ukbppp	rs4340079	C	T	0.15253	-0.0555787	0.0101806	4.78e-08	11	78007920	29.8037	trans	ANGPT2	8	6499632	6563409
ukbppp	rs7264816	C	T	0.333864	0.0439012	0.00777369	1.63e-08	20	22955608	31.8932	trans	ANGPT2	8	6499632	6563409
ukbppp	rs62018915	A	G	0.150288	-0.0590574	0.0102725	8.97e-09	15	95675436	33.0519	trans	ANGPT2	8	6499632	6563409
ukbppp	rs73171104	C	G	0.12753	0.0648784	0.0112534	8.15e-09	13	40891162	33.2378	trans	ANGPT2	8	6499632	6563409
ukbppp	rs966562	T	A	0.602859	0.0454175	0.00764515	2.84e-09	8	6655358	35.2919	cis	ANGPT2	8	6499632	6563409
ukbppp	rs4552882	G	A	0.201481	-0.0549016	0.00919388	2.35e-09	8	55462324	35.6593	trans	ANGPT2	8	6499632	6563409
LarInt	rs61776478	T	C	0.0272	0.16	0.0254492	3.24e-10	1	11983091	39.5268	trans	ANGPT2	8	6357172	6420930
ukbppp	rs10515433	A	G	0.3238	0.0500738	0.0078731	2.02e-10	5	110983350	40.451	trans	ANGPT2	8	6499632	6563409
ukbppp	rs73184454	G	A	0.0738684	0.0903131	0.0141935	1.98e-10	8	6480894	40.4876	cis	ANGPT2	8	6499632	6563409
ukbppp	rs2440430	G	A	0.981231	-0.180156	0.0273855	4.75e-11	8	6283772	43.2769	cis	ANGPT2	8	6499632	6563409
LarInt	rs142029184	A	G	0.0131	0.24	0.0362625	3.63e-11	11	126271608	43.8034	trans	ANGPT2	8	6357172	6420930
ukbppp	rs4937124	T	C	0.472997	-0.0555069	0.00735841	4.58e-14	11	126278563	56.9018	trans	ANGPT2	8	6499632	6563409
LarInt	rs35458154	A	G	0.0329	0.2	0.0227299	1.38e-18	11	126296825	77.4224	trans	ANGPT2	8	6357172	6420930
LarInt	rs1968586	T	C	0.3488	-0.13	0.00880539	2.51e-49	8	6279511	217.966	cis	ANGPT2	8	6357172	6420930
ukbppp	rs2959812	A	G	0.720229	-0.140484	0.008208	1.14e-65	8	6391302	292.94	cis	ANGPT2	8	6499632	6563409
ukbppp	rs1968586	C	T	0.355439	-0.156687	0.00780439	1.18e-89	8	6279511	403.077	cis	ANGPT2	8	6499632	6563409
ukbppp	rs4278584	C	T	0.371966	-0.0409637	0.00748371	4.41e-08	12	121452249	29.9616	trans	ANGPTL1	1	178849535	178871077
ukbppp	rs1126735	A	G	0.369294	0.0426849	0.00752537	1.41e-08	3	58413408	32.1731	trans	ANGPTL1	1	178849535	178871077
ukbppp	rs11644758	A	C	0.330431	0.0456734	0.00769764	2.97e-09	16	79708991	35.2056	trans	ANGPTL1	1	178849535	178871077
ukbppp	rs80239287	A	C	0.0107861	-0.217402	0.036534	2.67e-09	1	178797765	35.4105	trans	ANGPTL1	1	178849535	178871077
ukbppp	rs16851861	G	A	0.242778	-0.0615351	0.0100374	8.75e-10	1	177749363	37.584	trans	ANGPTL1	1	178849535	178871077
ukbppp	rs72782600	T	A	0.178911	0.0586452	0.00949999	6.69e-10	10	18227715	38.1082	trans	ANGPTL1	1	178849535	178871077
ukbppp	rs12126053	C	T	0.476563	-0.0474893	0.00757498	3.63e-10	1	178945287	39.3033	trans	ANGPTL1	1	178849535	178871077
ukbppp	rs215224	T	C	0.400182	0.0482708	0.00739852	6.83e-11	12	590449	42.5676	trans	ANGPTL1	1	178849535	178871077
ukbppp	rs59769942	C	A	0.0240712	0.157207	0.0237709	3.76e-11	9	101613328	43.7374	trans	ANGPTL1	1	178849535	178871077
ukbppp	rs6425470	A	G	0.107657	-0.0887913	0.0124999	1.22e-12	1	178288807	50.4577	trans	ANGPTL1	1	178849535	178871077
ukbppp	rs6425504	A	G	0.98119	0.203574	0.0284499	8.34e-13	1	178857005	51.2016	cis	ANGPTL1	1	178849535	178871077
ukbppp	rs1137654	A	T	0.0942218	-0.0929007	0.01285	4.84e-13	9	101570336	52.2675	trans	ANGPTL1	1	178849535	178871077
ukbppp	rs8103017	C	G	0.290803	0.0606082	0.00803465	4.58e-14	19	55999142	56.9022	trans	ANGPTL1	1	178849535	178871077
LarInt	rs10929302	A	G	0.2954	0.07	0.00880797	1.91e-15	2	234665782	63.1603	trans	ANGPTL1	1	178818840	178840187
ukbppp	rs115383570	A	T	0.0136688	0.287517	0.0326725	1.37e-18	1	180171868	77.4395	trans	ANGPTL1	1	178849535	178871077
ukbppp	rs140025759	C	T	0.0126864	-0.36535	0.0344026	2.41e-26	1	178343983	112.781	cis	ANGPTL1	1	178849535	178871077
ukbppp	rs12138385	G	A	0.0577457	-0.201681	0.0166787	1.16e-33	1	178920026	146.22	cis	ANGPTL1	1	178849535	178871077
GenAss	rs10913570	A	NA	0.4976	0.249348	0.0180129	1.41e-43	1	178523126	191.622	cis	ANGPTL1	1	178818840	178840187
ukbppp	rs143408971	T	G	0.0841507	0.250141	0.0139655	9.62e-72	1	178048221	320.817	trans	ANGPTL1	1	178849535	178871077
GenAtl	rs16853043	G	A	0.352	0.43	0.02	5.4e-68	1	178545926	462.25	cis	ANGPTL1	1	178818840	178840187
ukbppp	rs871632	T	C	0.283205	0.214752	0.0084165	1.32e-143	1	178903766	651.046	cis	ANGPTL1	1	178849535	178871077
LarInt	rs4650995	T	C	0.4923	-0.3	0.00794822	1e-200	1	178517316	1424.63	cis	ANGPTL1	1	178818840	178840187
ukbppp	rs12042787	T	C	0.5342	-0.28382	0.00751392	1e-200	1	178527042	1426.77	trans	ANGPTL1	1	178849535	178871077
ukbppp	rs147888985	G	C	0.0148774	-0.171138	0.0304596	1.93e-08	20	3669045	31.5678	trans	ANGPTL2	9	127087348	127122635
ukbppp	rs1372344	A	T	0.261203	-0.0475627	0.00831773	1.08e-08	8	19852939	32.6982	trans	ANGPTL2	9	127087348	127122635
ukbppp	rs6052086	A	G	0.103185	0.0700709	0.0120826	6.66e-09	20	3787322	33.6321	trans	ANGPTL2	9	127087348	127122635
ukbppp	rs151227716	T	G	0.107495	-0.0815178	0.0140172	6.04e-09	19	55946197	33.8207	trans	ANGPTL2	9	127087348	127122635
ukbppp	rs62128233	C	T	0.207688	0.0537042	0.00912109	3.91e-09	19	55967483	34.6675	trans	ANGPTL2	9	127087348	127122635
ukbppp	rs1172822	C	T	0.373132	-0.0460891	0.00763068	1.54e-09	19	55819845	36.4813	trans	ANGPTL2	9	127087348	127122635
ukbppp	rs12185510	G	C	0.262648	0.0593361	0.0094833	3.93e-10	19	56077029	39.1489	trans	ANGPTL2	9	127087348	127122635
ukbppp	rs78902327	C	G	0.0284846	-0.148105	0.0221919	2.49e-11	20	3674639	44.54	trans	ANGPTL2	9	127087348	127122635
ukbppp	rs571858	A	G	0.720972	-0.0548668	0.00818204	2e-11	9	129692832	44.9672	cis	ANGPTL2	9	127087348	127122635
ukbppp	rs554290799	T	C	0.0258366	0.168902	0.0251654	1.92e-11	19	56047722	45.0466	trans	ANGPTL2	9	127087348	127122635
ukbppp	rs654439	C	T	0.887435	0.0821662	0.0116951	2.13e-12	19	56052770	49.3604	trans	ANGPTL2	9	127087348	127122635
ukbppp	rs4141100	G	A	0.61372	0.0643819	0.00761066	2.69e-17	7	7276954	71.5621	trans	ANGPTL2	9	127087348	127122635
ukbppp	rs7395522	T	C	0.817539	0.0948643	0.00960002	5e-23	11	12000778	97.6475	trans	ANGPTL2	9	127087348	127122635
ukbppp	rs55732106	T	C	0.160333	0.103001	0.0100759	1.57e-24	11	11640924	104.5	trans	ANGPTL2	9	127087348	127122635
ukbppp	rs3935171	A	C	0.571381	0.0766063	0.00747048	1.13e-24	11	11258695	105.155	trans	ANGPTL2	9	127087348	127122635
ukbppp	rs911640	A	T	0.198413	-0.110695	0.00927318	7.59e-33	11	12025295	142.495	trans	ANGPTL2	9	127087348	127122635
ukbppp	rs8103017	C	G	0.290928	0.249843	0.00819202	1e-200	19	55999142	930.149	trans	ANGPTL2	9	127087348	127122635
ukbppp	rs72961013	G	A	0.0663033	-0.0797843	0.0136605	5.2e-09	6	127529780	34.1116	trans	ANGPTL3	1	62597520	62606313
ukbppp	rs4812975	G	A	0.75061	-0.0477713	0.00777362	7.98e-10	20	44545460	37.7648	trans	ANGPTL3	1	62597520	62606313
ukbppp	rs2012767	T	C	0.0102847	0.221353	0.0355718	4.89e-10	1	62883134	38.7221	cis	ANGPTL3	1	62597520	62606313
ukbppp	rs12724349	C	T	0.291854	0.0494393	0.00762701	9.04e-11	1	62761673	42.0181	cis	ANGPTL3	1	62597520	62606313
ukbppp	rs72669514	C	T	0.048469	0.106038	0.0161699	5.46e-11	1	63194030	43.004	cis	ANGPTL3	1	62597520	62606313
ukbppp	rs145957199	G	A	0.0168996	-0.178308	0.0271886	5.45e-11	1	63257738	43.0099	cis	ANGPTL3	1	62597520	62606313
ukbppp	rs72671741	C	G	0.0787035	0.0850319	0.0128948	4.27e-11	1	63445097	43.4845	trans	ANGPTL3	1	62597520	62606313
ukbppp	rs72786786	G	A	0.313351	0.0507349	0.00744465	9.43e-12	16	56985514	46.4435	trans	ANGPTL3	1	62597520	62606313
ukbppp	rs114641916	G	A	0.0424456	-0.132511	0.0174463	3.07e-14	1	63361658	57.6896	cis	ANGPTL3	1	62597520	62606313
ukbppp	rs6587972	T	C	0.18687	-0.0684095	0.00898592	2.68e-14	1	62840199	57.9572	cis	ANGPTL3	1	62597520	62606313
GenAss	rs74076477	A	NA	0.01229	-0.673529	0.0827124	3.86e-16	1	62766601	66.3088	cis	ANGPTL3	1	63063158	63071830
GenMap	rs12287066	G	T	0.937	-0.326	0.038	6.26e-18	11	116662331	73.5983	trans	ANGPTL3	1	63063158	63071830
ukbppp	rs55931378	C	G	0.0587315	0.130645	0.0146864	5.81e-19	1	63361369	79.1325	cis	ANGPTL3	1	62597520	62606313
GenAss	rs11207997	T	NA	0.3396	-0.205464	0.0190727	4.63e-27	1	63061906	116.051	cis	ANGPTL3	1	63063158	63071830
ukbppp	rs3916027	G	A	0.263528	0.0853485	0.00769181	1.31e-28	8	19824868	123.122	trans	ANGPTL3	1	62597520	62606313
ukbppp	rs116401276	G	A	0.0101722	0.498253	0.0352494	2.31e-45	1	63227558	199.8	cis	ANGPTL3	1	62597520	62606313
LarInt	rs10889352	C	T	0.3377	-0.24	0.00851096	6.03e-175	1	63099023	795.18	cis	ANGPTL3	1	63063158	63071830
ukbppp	rs634341	T	C	0.354493	-0.287936	0.0072307	1e-200	1	62921422	1585.74	trans	ANGPTL3	1	62597520	62606313
ukbppp	rs6598488	A	G	0.680952	0.0466657	0.00793774	4.13e-09	15	102067600	34.5622	trans	ANGPTL4	19	8363289	8374370
ukbppp	rs144632797	A	G	0.0343097	-0.165446	0.0211986	5.97e-15	19	8584293	60.9113	cis	ANGPTL4	19	8363289	8374370
ukbppp	rs173665	G	A	0.0972501	0.105515	0.0126875	9.07e-17	19	8366914	69.1634	trans	ANGPTL4	19	8363289	8374370
ukbppp	rs148306444	T	C	0.0886973	-0.122168	0.0138856	1.39e-18	19	8588184	77.408	cis	ANGPTL4	19	8363289	8374370
ukbppp	rs117162033	C	T	0.0120902	-0.340233	0.0364601	1.04e-20	19	8627569	87.0797	trans	ANGPTL4	19	8363289	8374370
ukbppp	rs11666233	C	A	0.514264	0.279876	0.00753049	1e-200	19	8452045	1381.29	trans	ANGPTL4	19	8363289	8374370
ukbppp	rs2548531	G	C	0.490276	-0.038903	0.00712262	4.71e-08	5	96239713	29.8323	trans	ANGPTL7	1	11189355	11195981
ukbppp	rs72647264	G	A	0.0429462	0.106334	0.0193389	3.83e-08	1	11111161	30.233	cis	ANGPTL7	1	11189355	11195981
ukbppp	rs58943901	A	G	0.0572043	-0.0859285	0.0153056	1.98e-08	14	81787482	31.5191	trans	ANGPTL7	1	11189355	11195981
ukbppp	rs5030082	A	G	0.404913	-0.0410645	0.00722969	1.35e-08	3	186458949	32.2622	trans	ANGPTL7	1	11189355	11195981
ukbppp	rs2239548	A	C	0.381527	-0.0418779	0.00731667	1.04e-08	3	52854186	32.7599	trans	ANGPTL7	1	11189355	11195981
ukbppp	rs142029184	G	A	0.0127373	0.192479	0.0335877	1e-08	11	126271608	32.8402	trans	ANGPTL7	1	11189355	11195981
ukbppp	rs34889369	T	C	0.025923	0.136424	0.0230953	3.48e-09	1	11214868	34.8927	cis	ANGPTL7	1	11189355	11195981
ukbppp	rs12043744	C	T	0.0366741	-0.119815	0.0196858	1.15e-09	1	11024967	37.0439	cis	ANGPTL7	1	11189355	11195981
ukbppp	rs7294354	T	G	0.568183	-0.0449422	0.00716955	3.65e-10	12	588944	39.2939	trans	ANGPTL7	1	11189355	11195981
ukbppp	rs112781397	G	A	0.0189046	-0.180091	0.0277285	8.31e-11	1	11530108	42.1824	cis	ANGPTL7	1	11189355	11195981
ukbppp	rs6129733	G	C	0.255158	-0.0540357	0.00810464	2.61e-11	20	39662225	44.4523	trans	ANGPTL7	1	11189355	11195981
ukbppp	rs7019896	G	T	0.932776	0.108182	0.0142015	2.58e-14	9	33113196	58.0285	trans	ANGPTL7	1	11189355	11195981
ukbppp	rs6764769	A	G	0.444008	-0.0601844	0.00711807	2.79e-17	3	141100280	71.4897	trans	ANGPTL7	1	11189355	11195981
ukbppp	rs12129467	G	C	0.0833085	0.128232	0.0138646	2.27e-20	1	11212697	85.5418	cis	ANGPTL7	1	11189355	11195981
ukbppp	rs4263998	C	T	0.0675651	-0.155376	0.0154439	8.25e-24	1	11664213	101.217	cis	ANGPTL7	1	11189355	11195981
ukbppp	rs878778	A	C	0.0464582	-0.187858	0.0174868	6.4e-27	1	11735245	115.409	trans	ANGPTL7	1	11189355	11195981
ukbppp	rs12131963	A	G	0.0194231	0.372402	0.0266508	2.27e-44	1	11098270	195.256	cis	ANGPTL7	1	11189355	11195981
ukbppp	rs76358452	A	G	0.0260004	-0.360799	0.0236512	1.52e-52	1	11052159	232.715	cis	ANGPTL7	1	11189355	11195981
ukbppp	rs78584403	C	G	0.0383358	-0.42847	0.0194888	3.96e-107	1	11488494	483.36	trans	ANGPTL7	1	11189355	11195981
ukbppp	rs7540890	T	C	0.732647	0.326205	0.00831766	1e-200	1	11278289	1538.08	trans	ANGPTL7	1	11189355	11195981
ukbppp	rs6003387	C	G	0.0538708	0.103013	0.0175001	3.95e-09	22	23251602	34.65	trans	ANK2	4	112818032	113384221
ukbppp	rs537392712	T	C	0.0335746	-0.146054	0.0217743	1.98e-11	2	89080979	44.9923	trans	ANK2	4	112818032	113384221
ukbppp	rs12572610	C	T	0.0481152	-0.141583	0.0181118	5.4e-15	10	98060675	61.1081	trans	ANK2	4	112818032	113384221
ukbppp	rs144646268	G	T	0.0387092	0.159802	0.0201522	2.2e-15	10	98062753	62.881	trans	ANK2	4	112818032	113384221
GenAtl	rs41313926	A	G	0.01	2.36	0.12	1.2e-91	1	203452409	386.778	trans	ANK2	4	113739265	114304896
GenAss	rs72743605	T	NA	0.01176	2.89903	0.0749262	1e-200	1	203430342	1497.06	trans	ANK2	4	113739265	114304896
ukbppp	rs4719474	C	A	0.376146	0.081885	0.00800392	1.45e-24	7	16676955	104.665	cis	ANKMY2	7	16599779	16645817
LarInt	rs17693106	A	G	0.4023	-0.05	0.0077778	1.29e-10	19	33125055	41.3263	cis	ANKRD27	19	33087913	33167503
GenAss	rs148288814	T	NA	0.01264	0.169935	0.0211994	1.09e-15	10	114789545	64.2567	trans	ANKRD27	19	33087913	33167503
ukbppp	rs35496925	A	G	0.0593553	0.143104	0.0160721	5.39e-19	22	38424607	79.279	cis	ANKRD54	22	37830855	37849327
ukbppp	rs11065513	G	C	0.0788271	0.0818582	0.0144012	1.31e-08	12	121700105	32.3093	trans	ANP32C	4	164197007	16419771
ukbppp	rs145846151	G	A	0.0230158	0.143233	0.0258949	3.18e-08	15	90221035	30.5955	trans	ANPEP	15	89784895	89815401
ukbppp	rs146949752	C	A	0.0215217	-0.147819	0.0266291	2.84e-08	15	90240711	30.814	trans	ANPEP	15	89784895	89815401
ukbppp	rs13234970	T	C	0.413877	0.0411839	0.00723807	1.27e-08	7	12277442	32.375	trans	ANPEP	15	89784895	89815401
ukbppp	rs148981189	C	T	0.0117325	-0.235936	0.0411803	1.01e-08	15	90430750	32.8254	trans	ANPEP	15	89784895	89815401
ukbppp	rs114568402	G	A	0.0199979	0.160667	0.0274211	4.65e-09	15	90042321	34.3308	trans	ANPEP	15	89784895	89815401
ukbppp	rs575211862	C	T	0.0835795	0.0832326	0.0130584	1.84e-10	1	161625293	40.6263	trans	ANPEP	15	89784895	89815401
LarInt	rs34843303	C	T	0.109	-0.09	0.0131397	7.41e-12	15	79234470	46.9151	trans	ANPEP	15	90328120	90358633
ukbppp	rs62020268	A	G	0.0257061	0.172226	0.0246673	2.91e-12	15	89715962	48.7477	trans	ANPEP	15	89784895	89815401
ukbppp	rs10142200	A	G	0.408833	0.053484	0.00707421	4.02e-14	14	103568729	57.16	trans	ANPEP	15	89784895	89815401
ukbppp	rs4932225	C	G	0.0192371	-0.217865	0.0284188	1.77e-14	15	89987006	58.7711	trans	ANPEP	15	89784895	89815401
ukbppp	rs72756588	C	A	0.0496666	-0.140622	0.0172032	2.98e-16	15	90461823	66.8172	cis	ANPEP	15	89784895	89815401
ukbppp	rs137918502	G	T	0.0246226	0.21615	0.0252557	1.14e-17	15	90063622	73.2473	trans	ANPEP	15	89784895	89815401
ukbppp	rs147551489	G	C	0.0180007	0.287918	0.0293115	8.99e-23	15	90042474	96.4854	cis	ANPEP	15	89784895	89815401
ukbppp	rs111595217	A	C	0.153063	0.11266	0.0107656	1.25e-25	15	90090679	109.512	cis	ANPEP	15	89784895	89815401
ukbppp	rs113788492	T	C	0.0136677	0.574169	0.037176	8.2e-54	15	90345066	238.536	trans	ANPEP	15	89784895	89815401
ukbppp	rs62024162	C	A	0.0648948	-0.269989	0.015429	1.46e-68	15	90309154	306.208	trans	ANPEP	15	89784895	89815401
ukbppp	rs6496609	C	A	0.718625	-0.254281	0.0083188	1e-200	15	90379632	934.343	trans	ANPEP	15	89784895	89815401
ukbppp	rs12437542	G	T	0.476956	-0.294192	0.00759374	1e-200	15	90340431	1500.89	trans	ANPEP	15	89784895	89815401
LarInt	rs13234157	A	C	0.119	0.08	0.0129933	7.41e-10	7	72971728	37.9088	trans	ANTXR1	2	69240310	69476459
LarInt	rs5883	T	C	0.0682	0.11	0.0173489	2.29e-10	16	57007353	40.2014	trans	ANTXR1	2	69240310	69476459
LarInt	rs17410962	A	G	0.0964	0.09	0.0136831	4.79e-11	8	19848080	43.2627	trans	ANTXR1	2	69240310	69476459
LarInt	rs13329672	T	C	0.2656	0.06	0.00898281	2.4e-11	15	58699937	44.6147	trans	ANTXR1	2	69240310	69476459
LarInt	rs5880	C	G	0.0609	-0.17	0.0177776	1.15e-21	16	57015091	91.4437	trans	ANTXR1	2	69240310	69476459
LarInt	rs5880	C	G	0.0609	-0.12	0.0178934	2e-11	16	57015091	44.9754	trans	ANTXR2	4	80822303	81046608
LarInt	rs13329672	T	C	0.2656	0.07	0.00966353	4.37e-13	15	58699937	52.4716	trans	ANTXR2	4	80822303	81046608
LarInt	rs6073958	C	T	0.2285	-0.08	0.0105051	2.63e-14	20	44551855	57.9932	trans	ANTXR2	4	80822303	81046608
LarInt	rs7674623	T	C	0.2132	0.22	0.010332	1.32e-100	4	80794681	453.392	cis	ANTXR2	4	80822303	81046608
ukbppp	rs878552	C	T	0.509925	-0.0411812	0.00753779	4.67e-08	4	25913155	29.8476	trans	ANXA1	9	73151865	73170393
ukbppp	rs41277851	A	G	0.972765	0.128762	0.0231105	2.52e-08	22	28146277	31.0425	trans	ANXA1	9	73151865	73170393
ConGe	rs4745216	A	C	0.04	0.773	0.116	5.2e-11	9	75744157	44.4061	cis	ANXA1	9	75766673	75785309
ukbppp	rs12885254	T	A	0.704753	0.063854	0.00871649	2.38e-13	14	106487017	53.6652	trans	ANXA1	9	73151865	73170393
[truncated: 40,063 more rows]

## Sheet: Supplementary Table 4
Source	Protein	Method	Outcome	Numbers of SNP	β	SE	P	Significant or not
ukbppp	CEBPB	Wald ratio	IBD	1	1.57295	0.355868	9.86832e-06	Yes
ukbppp	CEP43	Wald ratio	CD	1	2.26556	0.349248	8.75776e-11	Yes
ukbppp	CEP43	Wald ratio	IBD	1	1.48124	0.25734	8.61516e-09	Yes
ukbppp	CSF3	Wald ratio	IBD	1	-1.22473	0.229548	9.53342e-08	Yes
ukbppp	DAG1	Wald ratio	IBD	1	2.7219	0.297393	5.56091e-20	Yes
ukbppp	DAG1	Wald ratio	UC	1	2.6059	0.373001	2.82218e-12	Yes
ukbppp	DAG1	Wald ratio	CD	1	2.81438	0.404925	3.64321e-12	Yes
GenAtl	ERAP2	Wald ratio	CD	1	0.142952	0.0219048	6.75101e-11	Yes
GenAss	ERAP2	Wald ratio	CD	1	0.133511	0.0204581	6.75101e-11	Yes
GenAss	ERAP2	Wald ratio	IBD	1	0.0815688	0.0150322	5.75489e-08	Yes
GenAtl	ERAP2	Wald ratio	IBD	1	0.0873369	0.0160952	5.75489e-08	Yes
GenAtl	FCGR2A	Wald ratio	UC	1	-0.147497	0.0175	3.50462e-17	Yes
LarInt	FCGR2A	Inverse variance weighted	IBD	2	-0.101852	0.0139493	2.84269e-13	Yes
GenAtl	FCGR2A	Wald ratio	IBD	1	-0.101775	0.0139516	2.9898e-13	Yes
LarInt	FCGR2A	Inverse variance weighted	UC	2	-0.14788	0.0221924	2.67272e-11	Yes
LarInt	FCGR2B	Wald ratio	UC	1	-0.373257	0.0442857	3.50462e-17	Yes
WhoSe	FCGR2B	Wald ratio	UC	1	-0.176882	0.0209865	3.50462e-17	Yes
LarInt	FCGR2B	Wald ratio	IBD	1	-0.257553	0.0353061	2.9898e-13	Yes
WhoSe	FCGR2B	Wald ratio	IBD	1	-0.122051	0.0167311	2.9898e-13	Yes
GenAss	HGFAC	Inverse variance weighted	IBD	2	-0.073301	0.0164675	8.53695e-06	Yes
ukbppp	IFNG	Wald ratio	IBD	1	1.99716	0.39751	5.05636e-07	Yes
ukbppp	IL10	Wald ratio	IBD	1	-1.50823	0.157863	1.24772e-21	Yes
ukbppp	IL10	Wald ratio	UC	1	-1.67035	0.196262	1.72742e-17	Yes
ukbppp	IL10	Wald ratio	CD	1	-1.25863	0.215462	5.1717e-09	Yes
LarInt	IL12B	Wald ratio	IBD	1	0.417571	0.0456098	5.42099e-20	Yes
LarInt	IL12B	Wald ratio	CD	1	0.504878	0.062439	6.16878e-16	Yes
LarInt	IL12B	Wald ratio	UC	1	0.348539	0.0570732	1.01597e-09	Yes
GenAss	IL12RB2	Wald ratio	IBD	1	0.529542	0.112131	2.32927e-06	Yes
GenAtl	IL18R1	Wald ratio	CD	1	0.167033	0.0287912	6.57138e-09	Yes
ConGe	IL18R1	Wald ratio	CD	1	0.151459	0.0264322	1.00363e-08	Yes
GenAtl	IL18R1	Wald ratio	IBD	1	0.120004	0.0213187	1.81182e-08	Yes
GenAss	IL18R1	Wald ratio	CD	1	0.281131	0.0508851	3.29807e-08	Yes
ConGe	IL18R1	Wald ratio	IBD	1	0.107534	0.019598	4.08876e-08	Yes
GenAss	IL18R1	Wald ratio	IBD	1	0.195805	0.037535	1.82239e-07	Yes
GenAtl	IL1RL1	Wald ratio	IBD	1	0.10941	0.0197647	3.10131e-08	Yes
GenAss	IL1RL1	Wald ratio	IBD	1	0.158466	0.0287217	3.44261e-08	Yes
ConGe	IL1RL1	Wald ratio	IBD	1	0.133189	0.0245614	5.87066e-08	Yes
MapOf	IL1RL1	Wald ratio	IBD	1	0.163097	0.0301724	6.46248e-08	Yes
GenAss	IL1RL1	Wald ratio	CD	1	0.202369	0.0387908	1.81907e-07	Yes
WhoSe	IL1RL1	Wald ratio	IBD	1	0.145128	0.0278302	1.8403e-07	Yes
LarInt	IL1RL1	Wald ratio	IBD	1	0.211863	0.0406977	1.93174e-07	Yes
ukbppp	IL1RL1	Inverse variance weighted	IBD	4	0.152759	0.0294384	2.11297e-07	Yes
ConGe	IL1RL1	Wald ratio	CD	1	0.17295	0.0333333	2.11985e-07	Yes
GenAtl	IL1RL1	Wald ratio	CD	1	0.138119	0.0268235	2.61646e-07	Yes
WhoSe	IL1RL1	Wald ratio	CD	1	0.18978	0.0378931	5.49133e-07	Yes
LarInt	IL1RL1	Wald ratio	CD	1	0.266274	0.0555814	1.66191e-06	Yes
MapOf	IL1RL1	Wald ratio	CD	1	0.195872	0.0410345	1.81176e-06	Yes
ConGe	IL23R	Wald ratio	IBD	1	0.978827	0.0568733	2.20886e-66	Yes
GenAtl	IL23R	Wald ratio	IBD	1	1.72907	0.100476	2.28424e-66	Yes
GenAss	IL23R	Wald ratio	IBD	1	1.89531	0.121437	6.48822e-55	Yes
ConGe	IL23R	Wald ratio	CD	1	1.34124	0.0861186	1.08805e-54	Yes
GenAtl	IL23R	Wald ratio	CD	1	2.35783	0.152143	3.6094e-54	Yes
GenAss	IL23R	Wald ratio	CD	1	2.71873	0.185101	7.71067e-49	Yes
ConGe	IL23R	Wald ratio	UC	1	0.757005	0.0696765	1.70032e-27	Yes
GenAtl	IL23R	Wald ratio	UC	1	1.33859	0.123333	1.92107e-27	Yes
GenAss	IL23R	Wald ratio	UC	1	1.42695	0.1478	4.69939e-22	Yes
ukbppp	LIF	Wald ratio	IBD	1	-1.93528	0.366246	1.26324e-07	Yes
ukbppp	LIF	Wald ratio	CD	1	-2.41415	0.498442	1.27642e-06	Yes
ConGe	MAPKAPK2	Wald ratio	UC	1	0.329448	0.0690184	1.81202e-06	Yes
LarInt	MAPKAPK2	Wald ratio	UC	1	0.595533	0.125	1.89542e-06	Yes
ConGe	MST1	Wald ratio	IBD	1	-0.134721	0.0136259	4.73192e-23	Yes
LarInt	MST1	Wald ratio	IBD	1	-0.142273	0.0143902	4.75064e-23	Yes
ConGe	MST1	Wald ratio	UC	1	-0.135645	0.0171671	2.75611e-15	Yes
LarInt	MST1	Wald ratio	UC	1	-0.143175	0.0181301	2.85501e-15	Yes
LarInt	MST1	Wald ratio	CD	1	-0.142515	0.0195935	3.50006e-13	Yes
ConGe	MST1	Wald ratio	CD	1	-0.134644	0.0185527	3.94764e-13	Yes
ukbppp	PARK7	Inverse variance weighted	IBD	2	-0.703268	0.109128	1.16046e-10	Yes
ukbppp	PARK7	Inverse variance weighted	UC	2	-0.773144	0.137153	1.72942e-08	Yes
GenAtl	PGM1	Wald ratio	CD	1	-0.462424	0.103793	8.37958e-06	Yes
LarInt	RNASET2	Inverse variance weighted	CD	2	-0.470773	0.0921877	3.27867e-07	Yes
LarInt	STAT3	Wald ratio	IBD	1	0.791967	0.118667	2.49133e-11	Yes
LarInt	STAT3	Wald ratio	CD	1	0.836033	0.161333	2.1949e-07	Yes
LarInt	STAT3	Wald ratio	UC	1	0.7087	0.15	2.30493e-06	Yes
ukbppp	TNFRSF14	Wald ratio	UC	1	-1.19344	0.189905	3.29115e-10	Yes
ukbppp	TNFRSF14	Wald ratio	IBD	1	-0.80053	0.150705	1.08484e-07	Yes
ukbppp	TNFRSF6B	Inverse variance weighted	IBD	16	-0.531062	0.0721355	1.81168e-13	Yes
ukbppp	TNFRSF6B	Inverse variance weighted	CD	16	-0.551268	0.0934621	3.67263e-09	Yes
ukbppp	TNFRSF6B	Inverse variance weighted	UC	16	-0.464045	0.0858418	6.45146e-08	Yes
ukbppp	TNFRSF9	Inverse variance weighted	IBD	2	0.579124	0.110788	1.71997e-07	Yes
ukbppp	TNFRSF9	Inverse variance weighted	UC	2	0.691	0.139504	7.29806e-07	Yes
ukbppp	TNFSF11	Wald ratio	CD	1	0.973495	0.204711	1.97997e-06	Yes
LarInt	TNFSF15	Wald ratio	IBD	1	-1.87856	0.337143	2.51844e-08	Yes
LarInt	TNFSF15	Wald ratio	CD	1	-2.35856	0.454286	2.08279e-07	Yes
LarInt	CD274	Wald ratio	UC	1	-0.436258	0.1	1.28536e-05	No
GenAss	CD274	Wald ratio	UC	1	-0.316303	0.0725036	1.28536e-05	No
GenAtl	RSPO3	Wald ratio	CD	1	0.36815	0.0848148	1.42073e-05	No
LarInt	FCGR3A	Wald ratio	UC	1	-1.58754	0.36625	1.46043e-05	No
LarInt	ITLN1	Wald ratio	IBD	1	-0.981211	0.2275	1.61042e-05	No
WhoSe	IL1R2	Wald ratio	IBD	1	0.142005	0.032948	1.6328e-05	No
LarInt	MAPKAPK2	Wald ratio	IBD	1	0.421121	0.0988889	2.05783e-05	No
GenAtl	IL1R2	Wald ratio	IBD	1	0.182011	0.04275	2.06669e-05	No
ukbppp	CSF3	Wald ratio	UC	1	-1.2234	0.28761	2.10289e-05	No
LarInt	NADK	Wald ratio	IBD	1	-0.634163	0.149167	2.12463e-05	No
LarInt	TIMD4	Wald ratio	IBD	1	0.307488	0.0725	2.2231e-05	No
ukbppp	ATXN2L	Wald ratio	CD	1	2.25183	0.531463	2.26489e-05	No
ConGe	MAPKAPK2	Wald ratio	IBD	1	0.232525	0.054908	2.28751e-05	No
GenAss	IL12RB2	Wald ratio	UC	1	0.598225	0.141298	2.29787e-05	No
ukbppp	ECM1	Inverse variance weighted	IBD	6	-0.187908	0.0448591	2.80374e-05	No
ukbppp	CDKN1A	Inverse variance weighted	IBD	2	0.469807	0.112293	2.86723e-05	No
LarInt	TIMD4	Wald ratio	CD	1	0.41127	0.0983333	2.88434e-05	No
ukbppp	IFNG	Wald ratio	UC	1	2.10899	0.504624	2.92375e-05	No
GenEpi	NAAA	Wald ratio	IBD	1	0.153265	0.0373077	3.98851e-05	No
GenAss	RSPO3	Wald ratio	CD	1	0.28456	0.0694648	4.19515e-05	No
LarInt	IL1R2	Wald ratio	IBD	1	0.170742	0.0419512	4.7012e-05	No
GenAss	NADK	Wald ratio	IBD	1	-0.434935	0.107478	5.19327e-05	No
ukbppp	FURIN	Inverse variance weighted	IBD	3	0.360523	0.089122	5.22621e-05	No
LarInt	ANGPTL3	Wald ratio	CD	1	-0.405848	0.100417	5.30798e-05	No
GenAtl	NQO1	Wald ratio	UC	1	-0.1432	0.0354667	5.40022e-05	No
LarInt	RNASET2	Inverse variance weighted	IBD	2	-0.269366	0.0668343	5.56923e-05	No
GenAss	FCGR3B	Wald ratio	UC	1	0.247418	0.0620454	6.67178e-05	No
WhoSe	PDCD1LG2	Wald ratio	UC	1	0.21514	0.0540865	6.9587e-05	No
LarInt	ITPKA	Wald ratio	UC	1	-1.28422	0.322857	6.95918e-05	No
GenAss	CXCL5	Wald ratio	UC	1	-0.181075	0.0457898	7.67036e-05	No
ukbppp	NOTCH2	Inverse variance weighted	CD	3	0.828209	0.209765	7.87199e-05	No
LarInt	FCGR3A	Wald ratio	IBD	1	-1.13751	0.28875	8.16744e-05	No
ukbppp	ATXN2L	Wald ratio	IBD	1	1.52345	0.387771	8.53935e-05	No
LarInt	CXCL5	Wald ratio	UC	1	-0.689475	0.1755	8.54303e-05	No
LarInt	IL2RA	Wald ratio	CD	1	2.13832	0.546667	9.17038e-05	No
ukbppp	SEMA3F	Wald ratio	IBD	1	0.528305	0.135249	9.37743e-05	No
ukbppp	ACADM	Wald ratio	UC	1	-0.630264	0.163379	0.00011447	No
WhoSe	IL1R2	Wald ratio	UC	1	0.160302	0.0416185	0.000117299	No
LarInt	IL2RA	Wald ratio	IBD	1	1.51005	0.395	0.000131878	No
GenAss	IL12B	Wald ratio	IBD	1	0.178652	0.0467814	0.000134068	No
GenAtl	NQO1	Wald ratio	IBD	1	-0.107864	0.0282667	0.000135671	No
ukbppp	CEBPB	Wald ratio	UC	1	1.69869	0.446309	0.00014119	No
ConGe	ERAP1	Wald ratio	UC	1	0.0851334	0.0225664	0.00016157	No
GenAss	FLRT3	Wald ratio	CD	1	-0.146121	0.0387677	0.000163815	No
GenAtl	CXCL16	Wald ratio	IBD	1	-0.350441	0.0931818	0.000169348	No
ukbppp	ECM1	Inverse variance weighted	UC	6	-0.212848	0.0566505	0.000171813	No
ukbppp	CSF3	Wald ratio	CD	1	-1.17603	0.313265	0.000173969	No
GenAtl	PGM1	Wald ratio	IBD	1	-0.27895	0.0744828	0.000180274	No
WhoSe	IL2RA	Wald ratio	CD	1	0.221146	0.0592308	0.000188735	No
GenAtl	FCGR3B	Wald ratio	UC	1	0.207958	0.0559091	0.000199563	No
ukbppp	SULT1A1	Inverse variance weighted	IBD	3	-0.938878	0.252429	0.000199716	No
ConGe	FCGR3B	Wald ratio	UC	1	0.19162	0.0515723	0.000202753	No
LarInt	PARK7	Wald ratio	IBD	1	-0.701077	0.188889	0.000205968	No
LarInt	CPNE1	Inverse variance weighted	UC	2	-0.108003	0.029111	0.000207229	No
ukbppp	PKLR	Inverse variance weighted	CD	3	-0.437371	0.118322	0.000218637	No
GenAtl	IL1RL1	Wald ratio	UC	1	0.0925886	0.0250588	0.000220017	No
MapOf	IL1RL1	Wald ratio	UC	1	0.140691	0.0381034	0.000222205	No
ukbppp	PNMA1	Wald ratio	UC	1	-1.01031	0.274384	0.000231328	No
ukbppp	IL1RL1	Inverse variance weighted	CD	4	0.185369	0.0503465	0.000231536	No
LarInt	B3GALT6	Wald ratio	IBD	1	-1.31421	0.357143	0.000233428	No
ukbppp	TIMD4	Inverse variance weighted	CD	4	0.346039	0.0940603	0.000234234	No
ConGe	CCL4L2	Inverse variance weighted	CD	2	-0.23304	0.0633904	0.000236678	No
GenAtl	IL1R2	Wald ratio	UC	1	0.19749	0.054	0.000254963	No
ukbppp	IL1RL1	Inverse variance weighted	UC	4	0.128607	0.0352391	0.000262702	No
ukbppp	ITGAV	Inverse variance weighted	IBD	3	-0.412196	0.113956	0.000297867	No
LarInt	CXCL16	Wald ratio	IBD	1	-0.426687	0.118333	0.000311189	No
LarInt	TNFSF15	Wald ratio	UC	1	-1.52707	0.425714	0.000334401	No
LarInt	ITLN1	Wald ratio	UC	1	-1.02125	0.285	0.000339249	No
ukbppp	SIRPA	Inverse variance weighted	CD	22	0.191427	0.05362	0.000356887	No
ukbppp	CGREF1	Inverse variance weighted	CD	10	-0.209279	0.0587487	0.000367662	No
ConGe	IL1RL1	Wald ratio	UC	1	0.110376	0.0309942	0.000369193	No
GenEpi	CTSS	Wald ratio	IBD	1	0.168374	0.0472973	0.000370976	No
GenEpi	NAAA	Wald ratio	CD	1	0.181155	0.0509615	0.000378359	No
ukbppp	EFEMP1	Inverse variance weighted	IBD	3	-0.268383	0.0757203	0.000393497	No
LarInt	IL1R2	Wald ratio	UC	1	0.188305	0.0531707	0.000397831	No
ukbppp	CXCL9	Inverse variance weighted	CD	2	0.572515	0.162394	0.000422736	No
GenAss	SYT11	Wald ratio	CD	1	-0.320579	0.0910927	0.000432755	No
WhoSe	PDCD1LG2	Wald ratio	IBD	1	0.149532	0.0425481	0.000440719	No
ukbppp	RSPO3	Inverse variance weighted	CD	3	0.475697	0.135457	0.000445074	No
GenAss	HGFAC	Inverse variance weighted	UC	2	-0.0727808	0.02075	0.000452321	No
GenAss	IL1RL1	Wald ratio	UC	1	0.126778	0.0363148	0.000481085	No
ConGe	PDCD1LG2	Wald ratio	UC	1	0.154008	0.0442748	0.000504293	No
GenAtl	PDCD1LG2	Wald ratio	UC	1	0.206924	0.0594872	0.000504293	No
ukbppp	NFKB1	Wald ratio	UC	1	0.650152	0.187127	0.000512033	No
GenAtl	FLRT3	Wald ratio	CD	1	-0.220227	0.0634091	0.000514462	No
LarInt	HP	Wald ratio	CD	1	0.137299	0.0395946	0.000525107	No
GenAtl	HP	Wald ratio	CD	1	0.116783	0.0336782	0.000525107	No
ukbppp	SULT1A1	Inverse variance weighted	CD	3	-1.34509	0.387978	0.000526468	No
GenAtl	DEFB104B	Inverse variance weighted	CD	2	-0.981588	0.283974	0.000547013	No
LarInt	OSMR	Wald ratio	CD	1	-0.647519	0.1875	0.000553499	No
GenAss	IL12B	Wald ratio	UC	1	0.201335	0.0583313	0.000557312	No
ukbppp	RHOC	Wald ratio	IBD	1	0.719892	0.208694	0.000561607	No
ukbppp	LTA4H	Inverse variance weighted	IBD	2	-0.552857	0.160542	0.000573811	No
LarInt	IL1RL1	Wald ratio	UC	1	0.176286	0.0513953	0.000603581	No
LarInt	EFNA3	Wald ratio	CD	1	-1.70557	0.497778	0.000611725	No
GenAtl	FAS	Wald ratio	IBD	1	-0.172231	0.0502778	0.000613476	No
GenAss	FAS	Wald ratio	IBD	1	-0.255362	0.0745454	0.000613476	No
LarInt	CALCB	Wald ratio	IBD	1	-0.25841	0.0756	0.000630549	No
MapOf	FAS	Wald ratio	IBD	1	-0.342216	0.100556	0.000665897	No
GenAtl	IL18R1	Wald ratio	UC	1	0.0915407	0.027033	0.000708522	No
GenMap	MMP9	Wald ratio	CD	1	-0.469376	0.138728	0.000715899	No
LarInt	LY75	Inverse variance weighted	UC	2	-0.204313	0.0604592	0.000726582	No
MapOf	CXCL16	Wald ratio	IBD	1	-0.374763	0.110952	0.00073096	No
ukbppp	FURIN	Inverse variance weighted	CD	3	0.418222	0.123917	0.00073809	No
LarInt	COL3A1	Inverse variance weighted	IBD	2	0.771886	0.228753	0.000739983	No
ukbppp	TFPI2	Inverse variance weighted	CD	7	0.432381	0.128996	0.000802638	No
GenAss	ECM1	Wald ratio	UC	1	-0.233413	0.0696658	0.00080674	No
LarInt	ITLN1	Wald ratio	CD	1	-1.04496	0.3125	0.000826226	No
GenAtl	PTHLH	Wald ratio	CD	1	0.441578	0.132105	0.000829898	No
GenAtl	PIGR	Wald ratio	UC	1	-0.339997	0.101905	0.000848661	No
GenAss	CPNE1	Inverse variance weighted	UC	2	-0.112321	0.0338317	0.000900142	No
LarInt	PIGR	Wald ratio	UC	1	-0.506403	0.152857	0.000923287	No
LarInt	COL3A1	Inverse variance weighted	UC	2	0.948644	0.286372	0.000924253	No
ukbppp	CSF3R	Inverse variance weighted	IBD	8	-0.162855	0.049214	0.000935911	No
LarInt	C10orf54	Wald ratio	UC	1	-0.223327	0.0675556	0.000946981	No
GenAtl	C10orf54	Wald ratio	UC	1	-0.372211	0.112593	0.000946981	No
LarInt	FIS1	Wald ratio	UC	1	-0.469687	0.142187	0.000955552	No
ukbppp	LSP1	Inverse variance weighted	UC	5	0.562786	0.170623	0.000972315	No
ukbppp	GATD3	Inverse variance weighted	CD	2	-0.683076	0.207647	0.0010033	No
ConGe	IL18R1	Wald ratio	UC	1	0.0812023	0.0247236	0.00102199	No
ukbppp	BANK1	Inverse variance weighted	IBD	2	-0.768998	0.234191	0.00102475	No
ukbppp	CALCOCO2	Inverse variance weighted	CD	2	-1.07887	0.329195	0.00104809	No
LarInt	EFNA3	Wald ratio	IBD	1	-1.24114	0.378889	0.00105383	No
GenAss	PLAU	Wald ratio	CD	1	-0.245355	0.0750269	0.00107462	No
ukbppp	DNER	Inverse variance weighted	UC	8	0.275114	0.0842936	0.00109944	No
WhoSe	IL1RL1	Wald ratio	UC	1	0.114156	0.0350629	0.00113097	No
GenAtl	CD48	Wald ratio	CD	1	-0.330368	0.101538	0.00113944	No
LarInt	NADK	Wald ratio	CD	1	-0.669151	0.205833	0.00115026	No
LarInt	B3GALT6	Wald ratio	CD	1	-1.59	0.49	0.00117493	No
ukbppp	IFNG	Wald ratio	CD	1	1.7566	0.542709	0.00120912	No
ukbppp	TMEM132A	Inverse variance weighted	CD	3	0.787754	0.243998	0.00124431	No
ukbppp	CGREF1	Inverse variance weighted	IBD	10	-0.140305	0.043533	0.00126871	No
ConGe	ECM1	Wald ratio	UC	1	-0.0810344	0.0252061	0.00130504	No
GenAss	HGFAC	Inverse variance weighted	CD	2	-0.0720248	0.022407	0.00130723	No
LarInt	ECM1	Wald ratio	UC	1	-0.102837	0.0320896	0.00135207	No
LarInt	PLAU	Inverse variance weighted	CD	2	-0.652172	0.203565	0.00135647	No
LarInt	PARK7	Wald ratio	CD	1	-0.82112	0.256667	0.00137824	No
GenAss	RECQL	Inverse variance weighted	UC	2	0.304693	0.0952707	0.00138295	No
ukbppp	CRYZL1	Inverse variance weighted	CD	2	0.722412	0.22609	0.00139711	No
ukbppp	TNFSF8	Inverse variance weighted	CD	2	1.01915	0.319413	0.00141936	No
LarInt	CD160	Wald ratio	IBD	1	-0.439228	0.137692	0.00142311	No
LarInt	NPDC1	Wald ratio	CD	1	1.73888	0.545556	0.00143582	No
GenAtl	PLAU	Wald ratio	CD	1	-0.354178	0.11125	0.00145445	No
GenAss	NADK	Wald ratio	CD	1	-0.467635	0.147075	0.00147488	No
LarInt	ITIH4	Wald ratio	CD	1	-0.599529	0.188571	0.00147622	No
GenAtl	PDCD1LG2	Wald ratio	IBD	1	0.149995	0.0471795	0.00147659	No
ConGe	PDCD1LG2	Wald ratio	IBD	1	0.111638	0.0351145	0.00147659	No
ukbppp	RHOC	Wald ratio	UC	1	0.834832	0.263029	0.00150395	No
LarInt	FLRT3	Inverse variance weighted	CD	2	-0.138631	0.0436914	0.00150898	No
ukbppp	SULT1A1	Inverse variance weighted	UC	3	-0.7095	0.223934	0.00153312	No
ukbppp	CSF1	Inverse variance weighted	IBD	5	0.251059	0.0792517	0.0015356	No
LarInt	ITGA2	Wald ratio	UC	1	-0.798911	0.252222	0.00153762	No
GenAss	PLA2R1	Wald ratio	UC	1	0.126066	0.0398961	0.00157845	No
ukbppp	LIF	Wald ratio	UC	1	-1.45856	0.4616	0.00157886	No
GenAss	ECM1	Wald ratio	IBD	1	-0.174803	0.055342	0.00158529	No
ukbppp	CNTN1	Inverse variance weighted	IBD	13	0.173531	0.0549896	0.00160108	No
ukbppp	TLR4	Inverse variance weighted	CD	3	-0.410638	0.130634	0.00166984	No
LarInt	CPNE1	Inverse variance weighted	IBD	2	-0.0727667	0.0231537	0.0016736	No
ukbppp	CWC15	Wald ratio	IBD	1	-0.973191	0.309966	0.00169141	No
LarInt	CCS	Wald ratio	UC	1	0.605448	0.193636	0.00176764	No
GenAss	CXCL5	Wald ratio	IBD	1	-0.110365	0.0353534	0.00179773	No
ukbppp	CD40	Inverse variance weighted	IBD	9	-0.211329	0.0677042	0.00180021	No
LarInt	NPTXR	Inverse variance weighted	CD	2	-0.18091	0.0580059	0.00181576	No
ukbppp	C19ORF12	Wald ratio	UC	1	1.17373	0.376814	0.00184025	No
GenAss	C10orf54	Wald ratio	UC	1	-0.442886	0.142256	0.00185002	No
LarInt	CXCL5	Wald ratio	IBD	1	-0.422509	0.136	0.00189199	No
GenAss	AMICA1	Wald ratio	IBD	1	-0.0604675	0.0194966	0.00192585	No
GenAss	RNASE2	Wald ratio	UC	1	0.301943	0.0974052	0.00193609	No
LarInt	RNASE2	Wald ratio	UC	1	0.509264	0.164286	0.00193609	No
GenAss	PTHLH	Wald ratio	CD	1	0.51184	0.165233	0.00195034	No
LarInt	CD274	Wald ratio	IBD	1	-0.246245	0.0795833	0.00197359	No
GenAss	CD274	Wald ratio	IBD	1	-0.178537	0.0577008	0.00197359	No
GenAtl	AMICA1	Wald ratio	IBD	1	-0.0518996	0.0168	0.00200654	No
ukbppp	DTYMK	Inverse variance weighted	IBD	3	0.775958	0.251194	0.00200776	No
LarInt	ITPKA	Wald ratio	IBD	1	-0.788546	0.255714	0.00204445	No
GenAss	KYNU	Wald ratio	CD	1	0.175182	0.0568207	0.00204881	No
LarInt	KYNU	Wald ratio	CD	1	0.209782	0.0680435	0.00204881	No
LarInt	CRAT	Wald ratio	CD	1	0.903371	0.293333	0.00207227	No
GenAss	FAS	Wald ratio	UC	1	-0.289109	0.0939025	0.00207819	No
GenAtl	FAS	Wald ratio	UC	1	-0.194992	0.0633333	0.00207819	No
ukbppp	PKLR	Inverse variance weighted	IBD	3	-0.359482	0.11687	0.00209864	No
MapOf	IL18	Wald ratio	UC	1	0.252432	0.082069	0.00209901	No
ukbppp	CLEC5A	Inverse variance weighted	IBD	6	-0.364549	0.118589	0.00211167	No
ConGe	KYNU	Wald ratio	CD	1	0.0918669	0.0299522	0.00216131	No
GenAtl	CPNE1	Wald ratio	UC	1	-0.105919	0.0345918	0.00219881	No
LarInt	CSF2RB	Wald ratio	CD	1	-0.124038	0.0405263	0.00220842	No
ukbppp	MMP9	Inverse variance weighted	CD	3	-0.47916	0.156582	0.00221243	No
GenAtl	KYNU	Wald ratio	CD	1	0.191393	0.0626	0.00223274	No
ukbppp	CXCL8	Wald ratio	IBD	1	0.681601	0.222986	0.00223787	No
ukbppp	ENTR1	Inverse variance weighted	CD	6	-0.554217	0.181349	0.00224255	No
ukbppp	FIS1	Wald ratio	UC	1	-0.386628	0.12657	0.00225318	No
ukbppp	EFEMP1	Inverse variance weighted	UC	3	-0.291241	0.0954834	0.00228706	No
GenAss	IL18R1	Wald ratio	UC	1	0.145102	0.0475959	0.0022989	No
GenAtl	CXCL16	Wald ratio	UC	1	-0.34681	0.114091	0.00236763	No
ConGe	SIGLEC14	Wald ratio	IBD	1	-0.0661003	0.0217886	0.00241567	No
ukbppp	CXCL8	Wald ratio	IBD	1	0.692095	0.228374	0.00244123	No
ukbppp	BANK1	Inverse variance weighted	UC	2	-0.882504	0.291351	0.00245361	No
GenAss	NPTXR	Wald ratio	CD	1	-0.303692	0.100297	0.00246246	No
GenEpi	CLEC10A	Wald ratio	CD	1	-0.200798	0.0663158	0.00246249	No
ukbppp	TMEM132A	Inverse variance weighted	IBD	3	0.544056	0.179815	0.00248104	No
GenMap	EFEMP1	Inverse variance weighted	IBD	2	-0.236605	0.0782929	0.0025107	No
GenAss	LY9	Wald ratio	UC	1	0.226458	0.0750411	0.00254627	No
MapOf	FAS	Wald ratio	UC	1	-0.382242	0.126667	0.00254699	No
ukbppp	TPK1	Inverse variance weighted	UC	12	-0.193342	0.064146	0.0025775	No
ukbppp	CXCL9	Inverse variance weighted	IBD	2	0.468293	0.155385	0.00258025	No
ukbppp	PPP1R14A	Inverse variance weighted	IBD	5	0.232146	0.0771233	0.00261191	No
LarInt	ICAM5	Wald ratio	CD	1	0.110249	0.0366667	0.00264033	No
GenAtl	ICAM5	Wald ratio	CD	1	0.100339	0.0333708	0.00264033	No
LarInt	ESM1	Inverse variance weighted	IBD	2	-0.310421	0.103372	0.00267381	No
GenEpi	CLEC10A	Wald ratio	IBD	1	-0.146055	0.0486842	0.00269936	No
LarInt	PTHLH	Wald ratio	CD	1	0.642499	0.214167	0.00269983	No
LarInt	PDCD6	Wald ratio	CD	1	1.09497	0.365	0.00270049	No
GenAtl	CCBL2	Wald ratio	CD	1	-0.402333	0.134118	0.00270112	No
LarInt	ANXA4	Wald ratio	CD	1	-0.306894	0.102414	0.00272997	No
LarInt	CCBL2	Wald ratio	CD	1	-0.234484	0.0782759	0.0027389	No
ukbppp	CA14	Inverse variance weighted	UC	7	-0.255791	0.0854593	0.00276134	No
ukbppp	CWC15	Wald ratio	CD	1	-1.26412	0.422524	0.00277301	No
GenAss	CNTN4	Wald ratio	CD	1	0.479115	0.160169	0.00277782	No
ukbppp	LTA4H	Inverse variance weighted	UC	2	-0.603933	0.201937	0.00278335	No
LarInt	KREMEN1	Wald ratio	UC	1	0.411419	0.137619	0.00279392	No
ukbppp	ACADM	Wald ratio	IBD	1	-0.387285	0.129577	0.00280027	No
ukbppp	PDCD1LG2	Inverse variance weighted	IBD	7	0.221636	0.074268	0.00284254	No
LarInt	KREMEN1	Wald ratio	IBD	1	0.3281	0.11	0.00285696	No
LarInt	ECM1	Wald ratio	IBD	1	-0.0765691	0.0256716	0.0028578	No
LarInt	ANXA5	Wald ratio	IBD	1	0.351162	0.118077	0.00293933	No
ukbppp	SEMA3F	Wald ratio	UC	1	0.508122	0.171116	0.00298329	No
GenAss	LY9	Wald ratio	IBD	1	0.176445	0.059492	0.00301845	No
GenAss	HS6ST1	Wald ratio	CD	1	0.412897	0.139236	0.00302251	No
ukbppp	CSF1R	Inverse variance weighted	CD	6	-0.266431	0.0898677	0.0030298	No
ukbppp	DTX3	Inverse variance weighted	UC	2	-0.630177	0.212586	0.00303335	No
ukbppp	PLEKHO1	Wald ratio	UC	1	-1.09206	0.36873	0.00305958	No
GenAtl	CSF2RB	Wald ratio	CD	1	-0.213448	0.0721875	0.00310796	No
GenAss	CSF2RB	Wald ratio	CD	1	-0.134	0.0453185	0.00310796	No
ukbppp	CD8A	Inverse variance weighted	CD	4	-0.545655	0.184567	0.00311256	No
ukbppp	FCGR2B	Inverse variance weighted	IBD	11	0.295736	0.100069	0.00312347	No
LarInt	HADH	Wald ratio	IBD	1	-0.743564	0.252143	0.00318824	No
ukbppp	APOL1	Wald ratio	CD	1	1.26916	0.431282	0.0032531	No
LarInt	CXCL16	Wald ratio	UC	1	-0.428333	0.145556	0.00325317	No
ukbppp	EIF2AK2	Wald ratio	IBD	1	-0.332308	0.112989	0.00327086	No
ukbppp	ITIH4	Inverse variance weighted	UC	3	0.474133	0.161223	0.00327305	No
ConGe	LY9	Wald ratio	UC	1	0.156355	0.0532374	0.00331467	No
LarInt	IL6R	Wald ratio	CD	1	-0.0676241	0.0230693	0.003375	No
MapOf	IL6R	Wald ratio	CD	1	-0.0843214	0.0287654	0.003375	No
ConGe	IL6R	Wald ratio	CD	1	-0.05654	0.0192881	0.003375	No
WhoSe	IL6R	Wald ratio	CD	1	-0.0609824	0.0208036	0.003375	No
GenAtl	IL6R	Wald ratio	CD	1	-0.0615318	0.020991	0.003375	No
LarInt	NT5C2	Wald ratio	IBD	1	0.490008	0.167273	0.00339621	No
ConGe	ECM1	Wald ratio	IBD	1	-0.0586563	0.0200236	0.00339656	No
ukbppp	PDCD5	Inverse variance weighted	IBD	4	-0.381579	0.130483	0.0034516	No
LarInt	ANGPT1	Wald ratio	IBD	1	0.725681	0.248571	0.00350697	No
ukbppp	TIMD4	Inverse variance weighted	IBD	4	0.247491	0.0848187	0.00352418	No
GenAss	CD200	Wald ratio	CD	1	0.372084	0.127659	0.00356074	No
ukbppp	IL1R2	Inverse variance weighted	IBD	4	0.239432	0.0821876	0.00357698	No
MapOf	IL18	Wald ratio	IBD	1	0.190694	0.0655172	0.00360742	No
GenAss	PLA2R1	Wald ratio	IBD	1	0.0915853	0.0314673	0.00360865	No
GenAss	SULT2A1	Wald ratio	CD	1	0.276498	0.0950286	0.00361861	No
ukbppp	EIF2AK2	Wald ratio	UC	1	-0.413873	0.142406	0.00365752	No
GenAss	CCL4L2	Inverse variance weighted	IBD	6	-0.0782851	0.0270776	0.0038385	No
LarInt	MANBA	Wald ratio	CD	1	-0.159539	0.0552273	0.00386747	No
GenAtl	RGMA	Wald ratio	IBD	1	0.271489	0.094	0.00387477	No
GenAtl	KYNU	Wald ratio	IBD	1	0.130998	0.0454	0.00390894	No
GenAss	KYNU	Wald ratio	IBD	1	0.118904	0.0412086	0.00390894	No
LarInt	KYNU	Wald ratio	IBD	1	0.142389	0.0493478	0.00390894	No
WhoSe	NPTXR	Wald ratio	CD	1	-0.139429	0.048348	0.00392832	No
ukbppp	ANXA4	Wald ratio	CD	1	1.48793	0.516982	0.00400055	No
ConGe	KYNU	Wald ratio	IBD	1	0.0624887	0.0217225	0.00401879	No
ukbppp	PRKAR2A	Wald ratio	UC	1	-1.26195	0.439401	0.00407904	No
ukbppp	DDHD2	Inverse variance weighted	IBD	2	0.494513	0.172556	0.00415939	No
GenArc	GGH	Wald ratio	CD	1	0.183355	0.0639921	0.0041664	No
ukbppp	CEP43	Wald ratio	UC	1	0.92518	0.323207	0.00420316	No
ConGe	PDK1	Wald ratio	UC	1	-0.126581	0.0442308	0.00421197	No
ukbppp	SEMA3F	Wald ratio	CD	1	0.523815	0.183072	0.00421976	No
GenAtl	BPI	Wald ratio	CD	1	0.162655	0.056875	0.00423825	No
GenAss	BPI	Wald ratio	CD	1	0.141707	0.0495502	0.00423825	No
ukbppp	PEAR1	Inverse variance weighted	UC	5	-0.244816	0.0856238	0.00424705	No
ConGe	CPNE1	Wald ratio	UC	1	-0.0797684	0.0279436	0.00430883	No
GenAss	REG1A	Inverse variance weighted	CD	2	0.269501	0.0944978	0.00434541	No
GenAss	FCGR3B	Wald ratio	IBD	1	0.138757	0.048658	0.00434892	No
ukbppp	ADAMTSL4	Inverse variance weighted	CD	8	-0.249989	0.0876646	0.00434922	No
GenAss	IL6R	Wald ratio	CD	1	-0.067833	0.0237991	0.00436869	No
ukbppp	DDHD2	Inverse variance weighted	UC	2	0.620297	0.217711	0.00438324	No
ukbppp	PRKAB1	Wald ratio	CD	1	0.366092	0.128495	0.00438458	No
ukbppp	CDH1	Wald ratio	IBD	1	1.07454	0.377163	0.00438561	No
ukbppp	SCAMP3	Inverse variance weighted	IBD	2	-0.89672	0.31481	0.00439329	No
LarInt	FBLN1	Inverse variance weighted	UC	2	0.430429	0.151149	0.0044035	No
ConGe	IL7R	Wald ratio	UC	1	0.143288	0.0503529	0.0044319	No
LarInt	CD160	Wald ratio	CD	1	-0.551539	0.193846	0.00443777	No
ukbppp	ITIH4	Inverse variance weighted	CD	3	-0.552737	0.19436	0.00445678	No
LarInt	CXCL10	Wald ratio	IBD	1	-0.596248	0.21	0.00452163	No
LarInt	MCEE	Wald ratio	CD	1	1.07504	0.37875	0.00453409	No
LarInt	FAIM3	Wald ratio	IBD	1	0.541878	0.19125	0.0046063	No
MapOf	CXCL16	Wald ratio	UC	1	-0.387159	0.136667	0.0046132	No
ukbppp	CTSZ	Inverse variance weighted	UC	4	-0.228281	0.0806638	0.00465444	No
LarInt	FAS	Inverse variance weighted	CD	2	-0.251553	0.0888916	0.00465643	No
ukbppp	TNFRSF17	Inverse variance weighted	CD	2	-0.452665	0.160064	0.00468374	No
ukbppp	CD72	Inverse variance weighted	IBD	3	0.30428	0.10764	0.00470116	No
LarInt	NTF3	Inverse variance weighted	UC	3	0.558673	0.197893	0.00475597	No
LarInt	C8G	Wald ratio	UC	1	-0.139126	0.0493478	0.00481306	No
GenAss	MANBA	Wald ratio	CD	1	-0.164435	0.058333	0.00481877	No
LarInt	FAIM3	Wald ratio	UC	1	0.680006	0.24125	0.00482218	No
LarInt	KLK8	Inverse variance weighted	CD	3	-0.179464	0.0637628	0.00488442	No
ConGe	LY9	Wald ratio	IBD	1	0.118693	0.0422062	0.00492023	No
LarInt	ICOSLG	Wald ratio	CD	1	0.952519	0.33875	0.00492554	No
ukbppp	ECM1	Inverse variance weighted	CD	6	-0.171791	0.0611133	0.00493835	No
GenAss	CPNE1	Inverse variance weighted	IBD	2	-0.0782549	0.0278823	0.00500643	No
ukbppp	MANSC4	Inverse variance weighted	UC	5	-0.556389	0.198445	0.00505121	No
ukbppp	FCGR2B	Inverse variance weighted	UC	11	0.373039	0.133057	0.0050536	No
LarInt	HS6ST1	Wald ratio	CD	1	0.427981	0.152667	0.00505714	No
ukbppp	TIGAR	Wald ratio	IBD	1	-0.862209	0.308042	0.00512611	No
ukbppp	CLEC5A	Inverse variance weighted	UC	6	-0.410496	0.146727	0.00514697	No
GenAtl	SIGLEC14	Wald ratio	IBD	1	-0.0731118	0.0261345	0.00514959	No
ukbppp	TPK1	Inverse variance weighted	IBD	12	-0.143948	0.0514669	0.00515957	No
ukbppp	ENAH	Inverse variance weighted	CD	2	-0.541706	0.193742	0.00517368	No
ukbppp	BACH1	Wald ratio	CD	1	1.58077	0.565564	0.00518942	No
LarInt	MIA	Wald ratio	IBD	1	0.798318	0.286667	0.00535556	No
LarInt	FCGR3B	Inverse variance weighted	UC	2	0.24754	0.0889811	0.00540342	No
GenAtl	TIE1	Wald ratio	IBD	1	0.193611	0.0696	0.00540643	No
LarInt	NADK	Wald ratio	UC	1	-0.519154	0.186667	0.00541612	No
ukbppp	MDGA1	Inverse variance weighted	CD	8	-0.139958	0.0503348	0.00542667	No
LarInt	TSTD1	Wald ratio	CD	1	0.193884	0.0697959	0.00547163	No
MapOf	FAS	Wald ratio	CD	1	-0.379446	0.136667	0.00549586	No
GenAss	FETUB	Inverse variance weighted	IBD	3	0.136991	0.0493792	0.00553273	No
GenAss	ICOSLG	Inverse variance weighted	CD	2	0.0964939	0.0347971	0.00555349	No
GenAtl	IL12RB2	Wald ratio	UC	1	0.243059	0.0876923	0.00557596	No
ukbppp	CNTN1	Inverse variance weighted	UC	13	0.203411	0.0733947	0.00558051	No
ConGe	SEMA3E	Inverse variance weighted	IBD	2	-0.0551277	0.0199057	0.00561517	No
ukbppp	PRKAB1	Wald ratio	IBD	1	0.261832	0.0945529	0.00562004	No
GenAss	GZMK	Wald ratio	IBD	1	-0.291849	0.105409	0.00562745	No
GenAss	FAS	Wald ratio	CD	1	-0.280459	0.101316	0.00563733	No
GenAtl	FAS	Wald ratio	CD	1	-0.189158	0.0683333	0.00563733	No
GenAss	GNPNAT1	Wald ratio	UC	1	-0.407753	0.147351	0.0056536	No
GenAss	CCL4L2	Inverse variance weighted	CD	6	-0.12052	0.0435752	0.00567846	No
ukbppp	IGFBP3	Inverse variance weighted	UC	7	0.373428	0.135135	0.00572075	No
GenAtl	ICOSLG	Wald ratio	CD	1	0.128629	0.0467241	0.00590605	No
ukbppp	LAMA4	Inverse variance weighted	IBD	3	0.237494	0.0862983	0.00592294	No
LarInt	HADH	Wald ratio	UC	1	-0.860014	0.312857	0.00597949	No
ukbppp	CD6	Inverse variance weighted	IBD	8	0.179736	0.0654349	0.00601801	No
ukbppp	NIT2	Wald ratio	CD	1	0.867889	0.316726	0.00614046	No
GenAtl	RSPO3	Wald ratio	IBD	1	0.170378	0.0622222	0.00617727	No
ukbppp	CEP20	Inverse variance weighted	CD	2	-0.599735	0.219432	0.00627373	No
ukbppp	KHK	Inverse variance weighted	CD	7	0.542437	0.198946	0.00640004	No
GenArc	ITIH3	Inverse variance weighted	CD	2	-0.244429	0.0896734	0.00641513	No
MapOf	CSF1	Wald ratio	IBD	1	0.310649	0.114	0.00643038	No
ukbppp	IL19	Inverse variance weighted	UC	3	-1.14858	0.421939	0.00648598	No
ukbppp	PARK7	Inverse variance weighted	CD	2	-0.523009	0.19241	0.00656397	No
ukbppp	HS6ST1	Inverse variance weighted	UC	7	-0.230266	0.0847459	0.00658505	No
ConGe	CXCL11	Wald ratio	IBD	1	0.138614	0.0510638	0.00663699	No
ukbppp	CXCL16	Inverse variance weighted	IBD	7	-0.253391	0.0933651	0.00664794	No
GenAtl	MAPK13	Wald ratio	IBD	1	-0.207195	0.0764	0.00668839	No
ukbppp	MAPK13	Wald ratio	IBD	1	-0.787421	0.29035	0.00668839	No
GenAtl	CXCL11	Wald ratio	IBD	1	0.197822	0.0730435	0.00676342	No
GenAtl	CD177	Wald ratio	UC	1	0.114167	0.0421667	0.00677874	No
LarInt	B3GALT6	Wald ratio	UC	1	-1.19427	0.441429	0.0068208	No
LarInt	APOL3	Wald ratio	CD	1	-0.0825012	0.0305	0.00683132	No
GenAtl	NAAA	Wald ratio	IBD	1	0.092916	0.0343636	0.00685299	No
LarInt	ITIH4	Wald ratio	UC	1	0.498119	0.184286	0.00687226	No
GenAtl	PLXNB2	Wald ratio	IBD	1	0.104522	0.0386792	0.00688692	No
LarInt	NTF3	Inverse variance weighted	IBD	3	0.406772	0.150722	0.00695837	No
ukbppp	CDH1	Wald ratio	CD	1	1.39703	0.518336	0.00703406	No
ukbppp	RTN4R	Inverse variance weighted	IBD	7	0.15614	0.057973	0.00707435	No
GenAtl	LSAMP	Wald ratio	IBD	1	-0.22578	0.0838462	0.00708571	No
ConGe	IL7R	Wald ratio	IBD	1	0.107526	0.04	0.0071851	No
GenAtl	MANBA	Wald ratio	UC	1	0.106072	0.0394643	0.00719252	No
GenAtl	SFRP1	Wald ratio	UC	1	-0.683652	0.254357	0.00719321	No
GenAss	LSAMP	Wald ratio	IBD	1	-0.273726	0.102123	0.00735429	No
ukbppp	EPHB4	Inverse variance weighted	UC	2	0.367132	0.13717	0.00744015	No
LarInt	SEMA3G	Inverse variance weighted	IBD	3	0.259599	0.0970436	0.0074713	No
GenEpi	CTSS	Wald ratio	UC	1	0.159191	0.0597297	0.00769438	No
ukbppp	OSM	Wald ratio	IBD	1	-0.755775	0.283619	0.00770441	No
LarInt	ENTPD6	Wald ratio	CD	1	0.575871	0.216176	0.00772426	No
ConGe	FCGR3B	Wald ratio	IBD	1	0.107754	0.0404612	0.00774152	No
LarInt	TNFRSF17	Wald ratio	CD	1	-0.4977	0.186923	0.00775412	No
GenAss	HPSE	Wald ratio	IBD	1	0.100823	0.0378824	0.00777985	No
LarInt	NQO2	Inverse variance weighted	UC	3	0.152497	0.0573306	0.00781519	No
LarInt	HP	Wald ratio	IBD	1	0.0779774	0.0293243	0.00783408	No
GenAtl	HP	Wald ratio	IBD	1	0.0663256	0.0249425	0.00783408	No
GenAtl	FCGR3B	Wald ratio	IBD	1	0.1166	0.0438636	0.00785527	No
LarInt	EPO	Wald ratio	CD	1	-0.907206	0.341429	0.00788189	No
LarInt	SH3BP2	Wald ratio	CD	1	0.236935	0.0892308	0.00792375	No
ukbppp	TNFRSF19	Inverse variance weighted	CD	9	-0.230087	0.086712	0.00796697	No
LarInt	NOTUM	Wald ratio	IBD	1	1.04572	0.394286	0.0079971	No
ukbppp	FAM3D	Inverse variance weighted	CD	5	0.471475	0.177871	0.00803357	No
GenAtl	CPNE1	Wald ratio	IBD	1	-0.0729609	0.027551	0.0080919	No
GenAss	CNTN4	Wald ratio	UC	1	-0.396932	0.149896	0.00809568	No
GenAss	HPSE	Wald ratio	UC	1	0.127212	0.0480597	0.00812178	No
LarInt	C8G	Wald ratio	IBD	1	-0.105217	0.0397826	0.00817424	No
ukbppp	IL10RA	Wald ratio	UC	1	0.402352	0.152479	0.00832132	No
LarInt	SH3GLB2	Wald ratio	CD	1	-0.182362	0.0691176	0.00832909	No
ukbppp	PDCD1LG2	Inverse variance weighted	UC	7	0.246485	0.0934382	0.00834089	No
ukbppp	ENO3	Wald ratio	UC	1	-0.659444	0.250052	0.00835861	No
ukbppp	QSOX1	Inverse variance weighted	CD	7	0.24985	0.0947637	0.0083751	No
ukbppp	HPSE	Wald ratio	CD	1	-0.380559	0.144419	0.00841117	No
ConGe	HGFAC	Wald ratio	IBD	1	-0.095635	0.0363452	0.00850592	No
GenAss	NADK	Wald ratio	UC	1	-0.356977	0.135761	0.00855233	No
ukbppp	RGMB	Inverse variance weighted	UC	4	-0.252853	0.0962698	0.00862667	No
ConGe	CPNE1	Wald ratio	IBD	1	-0.0580445	0.0221393	0.00874702	No
GenArc	GDF15	Wald ratio	CD	1	0.298192	0.113779	0.0087721	No
ukbppp	CRYZL1	Inverse variance weighted	IBD	2	0.410387	0.156798	0.00886292	No
LarInt	TCN1	Inverse variance weighted	CD	3	0.150397	0.0574711	0.00887305	No
ConGe	ERAP1	Wald ratio	IBD	1	0.0469953	0.0179646	0.00889678	No
GenAss	RECQL	Inverse variance weighted	IBD	2	0.200304	0.0766649	0.00898229	No
ukbppp	CEBPB	Wald ratio	CD	1	1.28389	0.49153	0.00900069	No
ukbppp	CPTP	Wald ratio	IBD	1	1.12021	0.429379	0.0090831	No
ukbppp	C19ORF12	Wald ratio	IBD	1	0.784653	0.30076	0.00908332	No
LarInt	ICAM5	Wald ratio	IBD	1	0.0704919	0.027037	0.00912773	No
GenAtl	ICAM5	Wald ratio	IBD	1	0.0641555	0.0246067	0.00912773	No
ukbppp	TIE1	Inverse variance weighted	IBD	2	0.230862	0.0885601	0.00913808	No
LarInt	LBP	Wald ratio	CD	1	-0.332667	0.127667	0.00916742	No
LarInt	CALCB	Wald ratio	UC	1	-0.248012	0.0952	0.00918281	No
LarInt	ANXA5	Wald ratio	UC	1	0.387708	0.148846	0.00919401	No
ukbppp	CCL11	Wald ratio	IBD	1	-0.448456	0.17242	0.00929642	No
ukbppp	PLA2G15	Inverse variance weighted	CD	4	0.246071	0.0946213	0.00930648	No
ukbppp	GPHA2	Inverse variance weighted	CD	3	-0.233913	0.0900202	0.00936461	No
LarInt	TIMD4	Wald ratio	UC	1	0.237915	0.0916667	0.00944709	No
GenAss	TYMP	Wald ratio	IBD	1	-0.288619	0.111415	0.00958441	No
GenAtl	IL1R2	Wald ratio	CD	1	0.150761	0.05825	0.00964845	No
GenAss	AMICA1	Wald ratio	CD	1	-0.0684664	0.0264597	0.00966555	No
ukbppp	CPTP	Wald ratio	UC	1	1.37089	0.530127	0.00971046	No
ukbppp	USP28	Inverse variance weighted	CD	2	0.660168	0.255411	0.00974555	No
ukbppp	HSD17B14	Inverse variance weighted	CD	16	0.145533	0.0563208	0.00976633	No
GenArc	IL1RN	Wald ratio	IBD	1	-0.241307	0.0936819	0.0100006	No
GenAtl	AMICA1	Wald ratio	CD	1	-0.0589008	0.0229	0.0101087	No
GenAtl	APOL1	Wald ratio	UC	1	-0.295946	0.115135	0.0101575	No
GenAss	NCAM1	Wald ratio	CD	1	0.371596	0.144652	0.0102024	No
ukbppp	RBP7	Inverse variance weighted	CD	2	0.710682	0.276685	0.0102123	No
ukbppp	MDGA1	Inverse variance weighted	IBD	8	-0.095219	0.0370721	0.0102145	No
ukbppp	GIMAP7	Inverse variance weighted	UC	11	0.238083	0.0927014	0.0102205	No
LarInt	LCP1	Wald ratio	IBD	1	0.386948	0.150769	0.0102732	No
ConGe	PDGFRB	Inverse variance weighted	IBD	2	-0.042786	0.0166752	0.0102925	No
ukbppp	APCS	Inverse variance weighted	IBD	4	-0.195277	0.0762058	0.0103924	No
ukbppp	ING1	Wald ratio	IBD	1	-0.905182	0.353451	0.0104377	No
ukbppp	CA1	Inverse variance weighted	CD	2	0.613705	0.239918	0.0105284	No
ukbppp	COL2A1	Inverse variance weighted	CD	3	0.598947	0.234325	0.0105868	No
LarInt	NPDC1	Wald ratio	IBD	1	0.976678	0.382222	0.0106108	No
ukbppp	SCRG1	Inverse variance weighted	CD	3	-0.474553	0.185775	0.0106356	No
LarInt	NT5C2	Wald ratio	UC	1	0.536405	0.21	0.0106399	No
LarInt	FBLN1	Inverse variance weighted	IBD	2	0.308583	0.12108	0.0108157	No
ukbppp	EHD3	Wald ratio	UC	1	0.326183	0.128093	0.0108826	No
LarInt	NT5C2	Wald ratio	CD	1	0.580945	0.228182	0.0108974	No
ukbppp	KLK6	Inverse variance weighted	IBD	4	-0.25153	0.0988069	0.0109067	No
GenAss	FAM177A1	Wald ratio	CD	1	0.116072	0.04561	0.0109314	No
GenEpi	NAAA	Wald ratio	UC	1	0.119805	0.0471154	0.0109969	No
LarInt	BOC	Inverse variance weighted	IBD	2	-0.204391	0.080419	0.0110353	No
LarInt	NPTX1	Inverse variance weighted	CD	2	0.205409	0.0808527	0.0110682	No
GenAtl	CCL3L3	Inverse variance weighted	CD	2	0.117802	0.0463862	0.0110981	No
GenAss	PLXNB2	Wald ratio	IBD	1	0.131892	0.0519971	0.0111958	No
LarInt	PLXNB2	Wald ratio	IBD	1	0.115553	0.0455556	0.0111958	No
LarInt	CADM3	Wald ratio	IBD	1	0.947252	0.373793	0.0112717	No
GenAss	FBLN1	Wald ratio	UC	1	0.469107	0.185144	0.0112853	No
GenAtl	PDIA5	Wald ratio	IBD	1	0.0823092	0.0325	0.0113223	No
ukbppp	LSP1	Inverse variance weighted	IBD	5	0.374318	0.147814	0.0113296	No
GenAss	CCL3L3	Inverse variance weighted	CD	2	0.133344	0.0527269	0.0114402	No
GenAtl	TIE1	Wald ratio	UC	1	0.222389	0.088	0.0114992	No
ukbppp	AHNAK	Inverse variance weighted	CD	2	-0.380122	0.150516	0.0115547	No
ukbppp	QDPR	Inverse variance weighted	CD	4	-0.449707	0.178103	0.0115703	No
GenAss	IGFBP5	Wald ratio	IBD	1	-0.217753	0.0862784	0.0116081	No
ukbppp	CSF3R	Inverse variance weighted	CD	8	-0.184444	0.0730929	0.0116221	No
ukbppp	CCL11	Wald ratio	CD	1	-0.587689	0.232932	0.0116357	No
ukbppp	TST	Inverse variance weighted	IBD	3	-0.307423	0.12189	0.0116648	No
ukbppp	KIRREL2	Inverse variance weighted	CD	5	-0.269966	0.107042	0.0116671	No
MapOf	TEK	Wald ratio	CD	1	-0.218621	0.0867241	0.0117064	No
GenAss	NPTX1	Wald ratio	CD	1	0.299481	0.118815	0.0117168	No
ukbppp	BACH1	Wald ratio	IBD	1	1.04165	0.413297	0.0117242	No
ukbppp	TIMD4	Inverse variance weighted	UC	4	0.210926	0.0838647	0.0119008	No
GenAss	ART3	Wald ratio	UC	1	-0.259013	0.103037	0.0119446	No
GenAtl	ART3	Wald ratio	UC	1	-0.188533	0.075	0.0119446	No
ukbppp	CX3CL1	Inverse variance weighted	IBD	5	0.185533	0.0738964	0.0120487	No
WhoSe	IL1R2	Wald ratio	CD	1	0.112713	0.044894	0.012051	No
ukbppp	CXCL8	Wald ratio	UC	1	0.709204	0.282755	0.0121351	No
GenAss	FETUB	Inverse variance weighted	UC	3	0.157212	0.0627579	0.0122435	No
ukbppp	SEZ6L	Inverse variance weighted	IBD	6	-0.205526	0.0820476	0.0122466	No
GenAss	PDIA5	Wald ratio	IBD	1	0.0354089	0.014146	0.0123113	No
LarInt	CD160	Wald ratio	UC	1	-0.421575	0.168462	0.012332	No
GenAss	NOV	Wald ratio	CD	1	-0.340341	0.136034	0.0123536	No
ukbppp	TIGAR	Wald ratio	UC	1	-0.958922	0.383542	0.0124133	No
LarInt	CLSTN1	Inverse variance weighted	IBD	3	0.126789	0.0507511	0.0124808	No
GenAss	PSG5	Wald ratio	IBD	1	-0.136371	0.0546038	0.0125087	No
GenAtl	IL12RB2	Wald ratio	IBD	1	0.172705	0.0692308	0.0126091	No
ukbppp	CPTP	Wald ratio	CD	1	1.49565	0.599691	0.0126298	No
GenAtl	RNASE2	Wald ratio	UC	1	0.219164	0.0879167	0.0126718	No
GenAss	PIP	Wald ratio	CD	1	0.274254	0.110094	0.0127353	No
LarInt	IFNGR1	Wald ratio	CD	1	-0.827495	0.3325	0.0128209	No
LarInt	KIRREL2	Inverse variance weighted	CD	2	-0.444492	0.178709	0.0128738	No
GenAss	F7	Wald ratio	IBD	1	0.0702167	0.028232	0.0128777	No
LarInt	BCAM	Inverse variance weighted	CD	2	0.221443	0.0890672	0.0129098	No
GenAtl	PLXNB2	Wald ratio	CD	1	0.132083	0.0532075	0.0130495	No
ukbppp	TNFSF11	Wald ratio	IBD	1	0.372748	0.150181	0.0130652	No
LarInt	FIS1	Wald ratio	IBD	1	-0.293142	0.118125	0.0130786	No
LarInt	WIF1	Wald ratio	UC	1	0.876698	0.353333	0.0130933	No
ConGe	PDK1	Wald ratio	IBD	1	-0.0875937	0.0353147	0.0131244	No
ukbppp	ICOSLG	Inverse variance weighted	IBD	5	-0.33043	0.133238	0.0131386	No
GenAss	TIE1	Wald ratio	IBD	1	0.200542	0.0808669	0.013142	No
ukbppp	TYMP	Inverse variance weighted	IBD	3	-0.207003	0.0834738	0.0131437	No
LarInt	SEMA3E	Inverse variance weighted	IBD	2	-0.057447	0.0231685	0.0131554	No
ukbppp	IL1R2	Inverse variance weighted	CD	4	0.276503	0.111517	0.013158	No
LarInt	EPHB4	Wald ratio	UC	1	0.493625	0.199091	0.0131605	No
ukbppp	CDCP1	Inverse variance weighted	IBD	9	0.22977	0.0926867	0.0131751	No
LarInt	MPPED2	Wald ratio	IBD	1	0.346888	0.14	0.0132205	No
ukbppp	PER3	Wald ratio	UC	1	1.09297	0.441158	0.0132302	No
LarInt	LARGE	Wald ratio	UC	1	0.499995	0.201818	0.0132325	No
ukbppp	ITGAV	Inverse variance weighted	CD	3	-0.363755	0.146855	0.0132503	No
LarInt	STAT6	Wald ratio	CD	1	-0.652218	0.263333	0.0132575	No
ukbppp	ANGPTL2	Wald ratio	CD	1	1.12277	0.453826	0.0133604	No
LarInt	SERPINF1	Inverse variance weighted	IBD	2	-0.158992	0.0642821	0.0133854	No
GenAss	SFRP1	Wald ratio	IBD	1	-0.337954	0.136715	0.0134372	No
LarInt	RPE	Wald ratio	UC	1	-0.65499	0.265	0.0134487	No
ukbppp	RPE	Wald ratio	UC	1	-0.920746	0.372521	0.0134487	No
ukbppp	HEBP1	Inverse variance weighted	IBD	2	0.3152	0.127739	0.0136049	No
LarInt	F7	Wald ratio	IBD	1	0.0534419	0.02168	0.0137001	No
GenAss	PLXNB2	Wald ratio	CD	1	0.176283	0.0715277	0.0137188	No
LarInt	PLXNB2	Wald ratio	CD	1	0.154445	0.0626667	0.0137188	No
ukbppp	ENTR1	Inverse variance weighted	UC	6	-0.309714	0.125782	0.0138046	No
ukbppp	CHCHD10	Inverse variance weighted	UC	2	-0.566433	0.230051	0.0138085	No
LarInt	QPCT	Inverse variance weighted	IBD	2	0.210202	0.0854002	0.0138403	No
LarInt	ITGA2	Wald ratio	IBD	1	-0.492266	0.2	0.0138424	No
GenAss	GALNT16	Wald ratio	CD	1	0.339426	0.137971	0.0138887	No
LarInt	MANBA	Wald ratio	UC	1	0.124095	0.0504545	0.0139115	No
WhoSe	IL2RA	Wald ratio	IBD	1	0.104805	0.0426923	0.014093	No
LarInt	GCA	Wald ratio	UC	1	-0.194644	0.0793023	0.0141099	No
LarInt	CTSO	Inverse variance weighted	CD	3	-0.341534	0.139169	0.0141237	No
ukbppp	LZTFL1	Wald ratio	UC	1	-0.361921	0.147546	0.0141694	No
GenAss	RNASE2	Wald ratio	IBD	1	0.190989	0.0779242	0.0142477	No
LarInt	RNASE2	Wald ratio	IBD	1	0.322126	0.131429	0.0142477	No
ukbppp	FN1	Inverse variance weighted	CD	2	1.14628	0.468171	0.014348	No
ukbppp	IFNLR1	Inverse variance weighted	IBD	3	-0.328434	0.134184	0.0143793	No
ukbppp	CD38	Inverse variance weighted	CD	2	1.20545	0.492603	0.0144013	No
LarInt	PIP	Inverse variance weighted	IBD	4	0.0849437	0.0347165	0.0144138	No
ukbppp	TNFSF10	Inverse variance weighted	IBD	3	-0.396053	0.161908	0.0144387	No
ukbppp	FTCD	Inverse variance weighted	UC	4	-0.547879	0.22437	0.0146119	No
ukbppp	CD22	Inverse variance weighted	CD	5	-0.234478	0.096029	0.0146168	No
LarInt	B4GALT2	Inverse variance weighted	CD	3	-0.21518	0.0881603	0.0146557	No
LarInt	ENTPD6	Wald ratio	IBD	1	0.365306	0.149706	0.0146809	No
ukbppp	EPO	Inverse variance weighted	CD	2	-0.670226	0.274714	0.0146984	No
LarInt	LRP4	Wald ratio	IBD	1	-0.0992795	0.0407143	0.0147506	No
LarInt	PDCD6	Wald ratio	IBD	1	0.65646	0.269286	0.0147777	No
ukbppp	TEF	Wald ratio	CD	1	0.777931	0.319681	0.0149552	No
GenAss	EFEMP1	Wald ratio	IBD	1	-0.251157	0.103238	0.0149824	No
GenAss	IL7R	Wald ratio	UC	1	0.22125	0.0909798	0.0150214	No
LarInt	GPR56	Inverse variance weighted	CD	2	0.565804	0.232723	0.0150477	No
ConGe	KNG1	Wald ratio	UC	1	-0.0619324	0.0254758	0.0150561	No
GenAss	KNG1	Wald ratio	UC	1	-0.0562887	0.0231543	0.0150561	No
ukbppp	SEPTIN8	Wald ratio	IBD	1	0.444708	0.182993	0.0150911	No
LarInt	PDXK	Wald ratio	CD	1	-0.429258	0.176923	0.015256	No
ukbppp	CELA3A	Inverse variance weighted	IBD	8	0.167389	0.0690018	0.0152719	No
ukbppp	CD72	Inverse variance weighted	CD	3	0.359602	0.148257	0.0152858	No
LarInt	FRZB	Inverse variance weighted	UC	3	0.132807	0.0547663	0.0153092	No
ukbppp	PEAR1	Inverse variance weighted	IBD	5	-0.208181	0.0858497	0.0153105	No
GenAss	IL12B	Wald ratio	CD	1	0.158962	0.0655604	0.0153226	No
ukbppp	ENTR1	Inverse variance weighted	IBD	6	-0.38984	0.160846	0.0153636	No
LarInt	PSMD9	Wald ratio	IBD	1	0.343309	0.141667	0.0153777	No
LarInt	NTM	Inverse variance weighted	IBD	3	0.105564	0.0436103	0.0154941	No
ukbppp	MYBPC2	Wald ratio	UC	1	-1.27734	0.527734	0.0155027	No
MapOf	GDF15	Wald ratio	CD	1	0.254253	0.105152	0.0156074	No
ukbppp	FABP6	Wald ratio	UC	1	0.489182	0.202355	0.0156301	No
ConGe	KLRK1	Wald ratio	UC	1	0.159902	0.0661654	0.015662	No
LarInt	B3GNT2	Inverse variance weighted	CD	2	-0.343486	0.142183	0.0157004	No
LarInt	PDIA5	Wald ratio	IBD	1	0.0655576	0.0271429	0.0157231	No
GenAss	PDIA5	Wald ratio	CD	1	0.0462896	0.0191683	0.0157394	No
GenAss	HRG	Wald ratio	IBD	1	0.0518482	0.0214745	0.0157607	No
ukbppp	GATD3	Inverse variance weighted	IBD	2	-0.371184	0.153789	0.0157962	No
GenAtl	CLIC5	Wald ratio	IBD	1	0.296171	0.12274	0.0158217	No
GenAss	CLIC5	Wald ratio	IBD	1	0.168116	0.0696707	0.0158217	No
ukbppp	CXCL8	Wald ratio	UC	1	0.699022	0.289815	0.015867	No
ukbppp	STAMBP	Wald ratio	CD	1	-1.16159	0.481682	0.0158854	No
LarInt	UGDH	Wald ratio	IBD	1	-0.140657	0.0583333	0.0158976	No
ConGe	ADAMTS13	Inverse variance weighted	CD	2	-0.126628	0.052519	0.0159049	No
GenAss	IGDCC4	Inverse variance weighted	UC	2	-0.237158	0.0984226	0.0159706	No
GenAss	MANEA	Inverse variance weighted	UC	2	-0.0539634	0.0224014	0.0159997	No
LarInt	LILRB3	Inverse variance weighted	UC	3	-0.0623123	0.0258973	0.0161225	No
LarInt	LEPR	Wald ratio	CD	1	-0.0507163	0.0210791	0.0161284	No
ukbppp	AKAP12	Wald ratio	CD	1	-1.20124	0.499285	0.0161317	No
ukbppp	MEGF9	Inverse variance weighted	CD	5	0.493738	0.20527	0.0161587	No
LarInt	HGFAC	Inverse variance weighted	IBD	3	-0.144841	0.0602419	0.0162021	No
ukbppp	THPO	Inverse variance weighted	CD	2	0.767997	0.319477	0.0162205	No
LarInt	HDHD2	Wald ratio	CD	1	0.947286	0.394091	0.016229	No
GenAtl	SPINT3	Wald ratio	CD	1	0.10149	0.0422222	0.0162294	No
GenAtl	SERPINF1	Wald ratio	CD	1	-0.13819	0.0575	0.016248	No
GenAss	SERPINF1	Wald ratio	CD	1	-0.187869	0.0781716	0.016248	No
WhoSe	QDPR	Wald ratio	UC	1	0.177644	0.0739255	0.0162605	No
GenAss	QDPR	Wald ratio	UC	1	0.254091	0.105739	0.0162605	No
GenAss	LEPR	Wald ratio	CD	1	-0.0492818	0.0205386	0.0164189	No
GenEpi	KYNU	Wald ratio	CD	1	0.123403	0.0514433	0.0164481	No
GenAtl	LEPR	Wald ratio	CD	1	-0.0512391	0.0213869	0.0165833	No
GenAss	MATN4	Wald ratio	IBD	1	-0.166714	0.0696095	0.0166208	No
ukbppp	FAS	Inverse variance weighted	CD	5	-0.169448	0.0707659	0.0166435	No
ukbppp	PAPPA	Wald ratio	IBD	1	0.870471	0.363717	0.016699	No
LarInt	IL1R2	Wald ratio	CD	1	0.137073	0.0573171	0.0167802	No
ukbppp	TRAF2	Wald ratio	CD	1	-1.07036	0.447743	0.0168223	No
GenAtl	NPTX1	Wald ratio	CD	1	0.193539	0.0809804	0.0168507	No
GenMap	EFEMP1	Inverse variance weighted	CD	2	-0.251946	0.105441	0.0168736	No
GenAss	IGLL1	Wald ratio	UC	1	-0.185106	0.0776164	0.0170845	No
ukbppp	PDLIM7	Wald ratio	IBD	1	-1.25578	0.526649	0.0171037	No
GenAtl	NOV	Wald ratio	CD	1	-0.316662	0.132857	0.0171498	No
ukbppp	SCN4B	Inverse variance weighted	UC	6	-0.222111	0.0932085	0.0171745	No
GenAtl	SEMA3E	Wald ratio	UC	1	-0.067408	0.0283036	0.0172372	No
ukbppp	GRAP2	Inverse variance weighted	IBD	2	-0.552663	0.232066	0.0172426	No
ukbppp	FES	Wald ratio	IBD	1	-0.309725	0.130063	0.01725	No
ukbppp	FURIN	Inverse variance weighted	UC	3	0.351723	0.147878	0.0173849	No
ukbppp	PBXIP1	Wald ratio	IBD	1	-0.927102	0.389983	0.0174406	No
ukbppp	CCL17	Inverse variance weighted	IBD	7	0.143606	0.0604255	0.017474	No
LarInt	LY75	Inverse variance weighted	IBD	2	-0.113631	0.0478448	0.0175494	No
ukbppp	CD6	Inverse variance weighted	CD	8	0.183597	0.0773046	0.0175497	No
LarInt	RGMA	Inverse variance weighted	IBD	2	0.243118	0.102393	0.0175792	No
ukbppp	CRELD1	Inverse variance weighted	UC	13	-0.121344	0.0511497	0.0176766	No
ukbppp	FKBP7	Wald ratio	UC	1	-0.793578	0.334552	0.017689	No
GenAtl	CCL3L1	Inverse variance weighted	IBD	2	0.081394	0.0343654	0.017861	No
ukbppp	C7	Inverse variance weighted	IBD	13	-0.135075	0.0570435	0.0178881	No
ukbppp	BCAT1	Inverse variance weighted	IBD	11	-0.109274	0.0461506	0.0178955	No
ukbppp	SELE	Inverse variance weighted	UC	2	-0.532069	0.224822	0.017951	No
GenAtl	IL27RA	Wald ratio	UC	1	0.0884221	0.0373684	0.0179705	No
GenAss	IL27RA	Wald ratio	UC	1	0.11809	0.0499067	0.0179705	No
GenAss	SPINK6	Wald ratio	CD	1	0.0709726	0.0299973	0.017983	No
LarInt	HDGF	Wald ratio	IBD	1	-0.526265	0.2225	0.0180186	No
LarInt	ANGPT1	Wald ratio	CD	1	0.797194	0.337143	0.0180515	No
LarInt	CXCL10	Wald ratio	UC	1	-0.628804	0.26625	0.0181911	No
ukbppp	IL32	Inverse variance weighted	IBD	10	0.156852	0.0664387	0.0182327	No
ukbppp	SEPTIN8	Wald ratio	CD	1	0.599393	0.254119	0.0183386	No
LarInt	BCAM	Inverse variance weighted	IBD	2	0.154127	0.0653487	0.0183477	No
GenAss	IL12RB2	Wald ratio	CD	1	0.359058	0.152317	0.0184076	No
ukbppp	PRDX3	Wald ratio	IBD	1	0.656647	0.27879	0.0185055	No
GenAss	PSG5	Wald ratio	CD	1	-0.176023	0.074737	0.0185109	No
ukbppp	LONP1	Inverse variance weighted	CD	3	0.326913	0.138828	0.0185322	No
ukbppp	TCTN3	Inverse variance weighted	IBD	2	0.52116	0.221624	0.0186954	No
GenAss	GZMK	Wald ratio	CD	1	-0.342426	0.145622	0.0186997	No
GenAss	FRZB	Wald ratio	UC	1	0.152621	0.0649396	0.018763	No
ConGe	FRZB	Wald ratio	UC	1	0.11246	0.047851	0.018763	No
GenAtl	FRZB	Wald ratio	UC	1	0.137714	0.0585965	0.018763	No
GenAss	MANBA	Wald ratio	UC	1	0.125786	0.0535319	0.0187865	No
ukbppp	CSF3R	Inverse variance weighted	UC	8	-0.142094	0.0604977	0.0188368	No
LarInt	IL2RA	Wald ratio	UC	1	1.15833	0.493333	0.0188757	No
ukbppp	SMPDL3A	Inverse variance weighted	IBD	3	0.144874	0.0617885	0.0190433	No
ukbppp	GFER	Wald ratio	CD	1	-1.08631	0.463499	0.0190931	No
GenAss	ITIH1	Wald ratio	UC	1	0.0820792	0.0350388	0.0191537	No
ukbppp	PRCP	Inverse variance weighted	UC	2	-0.578804	0.247118	0.0191698	No
LarInt	IL27RA	Inverse variance weighted	UC	2	0.0814109	0.0347626	0.0191852	No
LarInt	SEMA3E	Inverse variance weighted	UC	2	-0.0685109	0.0292672	0.0192387	No
GenAtl	SPINK6	Wald ratio	CD	1	0.0947123	0.0404717	0.0192729	No
LarInt	CCS	Wald ratio	IBD	1	0.357294	0.152727	0.0193136	No
ukbppp	LTA4H	Inverse variance weighted	CD	2	-0.510855	0.218369	0.019314	No
GenAtl	LILRA5	Wald ratio	CD	1	0.237601	0.1016	0.0193564	No
ukbppp	CCL2	Wald ratio	CD	1	-0.908723	0.38884	0.0194388	No
GenAss	ERAP2	Wald ratio	UC	1	0.0444732	0.0190349	0.0194703	No
GenAtl	ERAP2	Wald ratio	UC	1	0.0476181	0.020381	0.0194703	No
ukbppp	FUOM	Inverse variance weighted	UC	2	0.467795	0.200303	0.0195205	No
ukbppp	IL5RA	Inverse variance weighted	IBD	8	0.138787	0.0594992	0.01967	No
LarInt	SEMA4A	Wald ratio	CD	1	0.330588	0.141765	0.0197033	No
ukbppp	FCGR2B	Inverse variance weighted	CD	11	0.251297	0.107841	0.0197926	No
GenAss	FAM177A1	Wald ratio	IBD	1	0.0786506	0.033769	0.0198549	No
LarInt	IL17RA	Wald ratio	CD	1	-0.100922	0.0433333	0.0198611	No
LarInt	HGFAC	Inverse variance weighted	CD	3	-0.197464	0.0848168	0.0199056	No
LarInt	TREM1	Wald ratio	IBD	1	0.137493	0.0590625	0.0199163	No
ukbppp	ARHGEF10	Inverse variance weighted	IBD	11	0.147502	0.0634104	0.0200103	No
ukbppp	ITIH1	Wald ratio	UC	1	0.36297	0.156163	0.0201093	No
ukbppp	SCN4B	Inverse variance weighted	IBD	6	-0.169896	0.0731043	0.0201243	No
LarInt	TBCE	Wald ratio	CD	1	-0.548006	0.236	0.0202297	No
LarInt	CST7	Inverse variance weighted	UC	4	0.0956761	0.0412065	0.0202398	No
GenAtl	IGFBP7	Wald ratio	UC	1	0.164451	0.0708333	0.0202511	No
ukbppp	SAT2	Inverse variance weighted	UC	16	-0.123985	0.053431	0.0203153	No
GenAss	SPINT3	Wald ratio	CD	1	0.190187	0.0819631	0.0203193	No
LarInt	SPINT3	Wald ratio	CD	1	0.17635	0.076	0.0203193	No
GenAss	RET	Wald ratio	IBD	1	0.109551	0.0472367	0.020384	No
LarInt	RGMA	Inverse variance weighted	CD	2	0.325062	0.140192	0.0204121	No
GenAss	TMEM132A	Wald ratio	IBD	1	0.0750638	0.0323813	0.0204427	No
ukbppp	CXCL10	Inverse variance weighted	IBD	3	-0.469793	0.202685	0.0204578	No
ukbppp	IL1R2	Inverse variance weighted	UC	4	0.2941	0.126918	0.0204906	No
LarInt	SERPINB5	Wald ratio	IBD	1	-0.297846	0.128571	0.0205267	No
ukbppp	FAM3B	Inverse variance weighted	CD	3	-0.242932	0.104956	0.0206342	No
LarInt	GKN2	Inverse variance weighted	IBD	2	0.11009	0.0475733	0.0206612	No
ukbppp	SCG3	Inverse variance weighted	UC	5	0.227456	0.0983014	0.0206751	No
LarInt	ERAP1	Inverse variance weighted	UC	3	0.073793	0.0318943	0.0206857	No
LarInt	TNFRSF17	Wald ratio	IBD	1	-0.318469	0.137692	0.0207279	No
LarInt	GZMK	Wald ratio	IBD	1	-0.285709	0.123571	0.0207723	No
ukbppp	RBPMS2	Wald ratio	IBD	1	-0.505711	0.218862	0.0208527	No
LarInt	GSS	Wald ratio	UC	1	0.229995	0.0995455	0.0208634	No
GenAtl	PDIA5	Wald ratio	CD	1	0.101723	0.0440385	0.0208954	No
ukbppp	TNFSF13B	Inverse variance weighted	UC	4	0.33336	0.144334	0.0209081	No
LarInt	APCS	Inverse variance weighted	UC	3	-0.234701	0.101658	0.0209589	No
LarInt	IGLL1	Inverse variance weighted	UC	2	-0.120337	0.0521401	0.0210021	No
ukbppp	RARRES2	Inverse variance weighted	UC	2	-0.252157	0.109281	0.0210309	No
LarInt	MET	Inverse variance weighted	UC	2	-0.295736	0.128218	0.0210823	No
ukbppp	CLEC10A	Inverse variance weighted	CD	5	-0.197985	0.0858406	0.0210868	No
ConGe	IGFBP7	Wald ratio	UC	1	0.135883	0.0589165	0.0210905	No
LarInt	RET	Wald ratio	IBD	1	0.130869	0.0567647	0.0211408	No
GenAss	TIE1	Wald ratio	UC	1	0.234301	0.101661	0.0211819	No
GenAtl	NAAA	Wald ratio	UC	1	0.100548	0.0436364	0.0212103	No
GenAss	GP6	Wald ratio	UC	1	0.08245	0.0357907	0.021241	No
GenAtl	QDPR	Wald ratio	UC	1	0.103856	0.0450877	0.0212548	No
ukbppp	SNCG	Inverse variance weighted	IBD	3	0.254895	0.110667	0.0212643	No
ukbppp	S100P	Inverse variance weighted	IBD	3	-0.462267	0.200732	0.0212842	No
LarInt	TIE1	Wald ratio	IBD	1	0.232753	0.101111	0.021338	No
GenAtl	DSC2	Wald ratio	IBD	1	0.208196	0.0904545	0.0213542	No
GenAss	IL7R	Wald ratio	IBD	1	0.166142	0.0721858	0.0213585	No
ukbppp	KLK8	Inverse variance weighted	CD	7	-0.283077	0.122999	0.0213663	No
LarInt	LILRA5	Inverse variance weighted	CD	3	0.153452	0.0666781	0.0213699	No
GenAtl	PCOLCE2	Wald ratio	CD	1	-0.134767	0.0585714	0.0213974	No
ukbppp	CD5	Inverse variance weighted	CD	5	0.29964	0.130244	0.0214135	No
ConGe	CNTN2	Wald ratio	UC	1	-0.0919741	0.04	0.0214849	No
GenAss	SERPINF1	Wald ratio	IBD	1	-0.130706	0.0568521	0.0215022	No
GenAtl	SERPINF1	Wald ratio	IBD	1	-0.096142	0.0418182	0.0215022	No
LarInt	LILRA6	Inverse variance weighted	UC	5	0.114386	0.0497657	0.0215334	No
ukbppp	LTBR	Inverse variance weighted	UC	9	0.353385	0.15382	0.0215967	No
ukbppp	DNAJC21	Inverse variance weighted	CD	2	-0.454119	0.197778	0.0216697	No
LarInt	CLIC5	Inverse variance weighted	IBD	2	0.174319	0.0759248	0.0216791	No
GenMap	GDF15	Wald ratio	CD	1	0.151549	0.0660232	0.021711	No
GenAss	CCL3L1	Inverse variance weighted	IBD	2	0.0894455	0.0389791	0.02175	No
LarInt	CCL3L1	Inverse variance weighted	IBD	2	0.434497	0.189347	0.02175	No
ukbppp	GPHA2	Inverse variance weighted	IBD	3	-0.152499	0.0665234	0.0218816	No
ukbppp	MANSC4	Inverse variance weighted	IBD	5	-0.364756	0.159269	0.0220107	No
LarInt	MCEE	Wald ratio	IBD	1	0.634971	0.2775	0.0221268	No
ukbppp	PRKAR2A	Wald ratio	IBD	1	-0.796167	0.348006	0.0221493	No
ConGe	SLAMF7	Wald ratio	UC	1	0.0748247	0.0327062	0.0221502	No
GenAtl	SEMA3E	Wald ratio	IBD	1	-0.0512505	0.0224107	0.022203	No
ukbppp	FIS1	Wald ratio	IBD	1	-0.23985	0.104897	0.022223	No
LarInt	CD48	Inverse variance weighted	CD	2	-0.319996	0.139989	0.0222624	No
GenAss	SYT11	Wald ratio	IBD	1	-0.155383	0.0680283	0.0223659	No
GenAss	RARRES2	Wald ratio	UC	1	-0.159488	0.0698426	0.0223992	No
GenAtl	ERAP1	Wald ratio	UC	1	0.0637446	0.0279167	0.0224075	No
ukbppp	NPTX2	Inverse variance weighted	UC	2	-1.0033	0.439444	0.0224235	No
GenAss	TREM1	Wald ratio	IBD	1	0.120642	0.0528731	0.022505	No
LarInt	NIT2	Wald ratio	CD	1	0.689945	0.3025	0.0225597	No
ukbppp	IFNGR1	Inverse variance weighted	CD	4	-0.494361	0.21695	0.0226859	No
ukbppp	TANK	Wald ratio	UC	1	1.06304	0.466613	0.0227148	No
LarInt	SHMT1	Wald ratio	UC	1	0.0792489	0.0348485	0.02296	No
ukbppp	CSF1	Inverse variance weighted	UC	5	0.226208	0.0994977	0.0229964	No
LarInt	IL10RB	Inverse variance weighted	CD	2	0.638614	0.281012	0.0230532	No
GenAss	KLK8	Wald ratio	CD	1	-0.198197	0.0872239	0.0230695	No
GenAss	ACP6	Inverse variance weighted	CD	2	-0.119017	0.0523895	0.0231003	No
GenAss	POSTN	Wald ratio	IBD	1	0.168275	0.0740893	0.0231323	No
ukbppp	ASGR2	Inverse variance weighted	IBD	2	0.739394	0.325586	0.0231492	No
ukbppp	LMNB1	Wald ratio	IBD	1	-0.929178	0.409167	0.023153	No
ukbppp	CDKN1A	Inverse variance weighted	UC	2	0.516409	0.227452	0.0231825	No
GenAss	FGFBP3	Wald ratio	IBD	1	0.134864	0.0594047	0.0231918	No
LarInt	FGFBP3	Wald ratio	IBD	1	0.144827	0.0637931	0.0231918	No
ukbppp	OSM	Wald ratio	CD	1	-0.834381	0.367536	0.0231953	No
GenAss	LILRB2	Wald ratio	UC	1	0.0741102	0.0326604	0.0232615	No
GenAtl	LILRB2	Wald ratio	UC	1	0.0593916	0.0261739	0.0232615	No
ukbppp	LILRA3	Inverse variance weighted	CD	12	0.0721579	0.0318214	0.023354	No
LarInt	PDIA5	Wald ratio	CD	1	0.0834911	0.0368254	0.0233771	No
GenAss	FAM3D	Wald ratio	CD	1	0.217766	0.0960703	0.0234065	No
ukbppp	LACTB2	Inverse variance weighted	IBD	3	0.229609	0.101359	0.0234944	No
LarInt	HDGF	Wald ratio	UC	1	-0.631288	0.27875	0.0235306	No
GenAss	IL17RA	Inverse variance weighted	CD	2	0.0605296	0.0267541	0.02367	No
ukbppp	ADH4	Wald ratio	IBD	1	0.299105	0.132263	0.0237319	No
ConGe	SEMA3E	Inverse variance weighted	UC	2	-0.0567636	0.0251077	0.0237712	No
ConGe	LEPR	Wald ratio	CD	1	-0.0472854	0.0209286	0.0238603	No
GenAtl	SEMA6A	Wald ratio	UC	1	0.251203	0.111212	0.0238973	No
LarInt	IL27RA	Inverse variance weighted	IBD	2	0.0625985	0.0277175	0.0239178	No
GenAss	FKBP7	Wald ratio	UC	1	-0.175485	0.0777612	0.0240255	No
GenAtl	MATN4	Wald ratio	IBD	1	-0.191322	0.0847826	0.0240318	No
LarInt	MVD	Inverse variance weighted	UC	2	-0.635355	0.281626	0.0240688	No
GenAss	MAN2B2	Wald ratio	IBD	1	-0.136986	0.0607271	0.0240856	No
LarInt	FAM177A1	Wald ratio	CD	1	-0.696245	0.30875	0.0241305	No
GenEpi	CTSS	Wald ratio	CD	1	0.144321	0.0640541	0.0242525	No
LarInt	TCEA2	Wald ratio	IBD	1	0.31215	0.138571	0.0242826	No
LarInt	PLCG1	Wald ratio	CD	1	-0.730026	0.324286	0.0243741	No
GenAss	B4GALT6	Wald ratio	CD	1	-0.108629	0.0482595	0.0243894	No
GenAtl	IL27RA	Wald ratio	IBD	1	0.06705	0.0297895	0.0243985	No
GenAss	IL27RA	Wald ratio	IBD	1	0.0895473	0.0397847	0.0243985	No
ukbppp	PRDX3	Wald ratio	CD	1	0.850307	0.377915	0.0244495	No
ConGe	KLK12	Wald ratio	CD	1	0.0840309	0.0373478	0.0244517	No
LarInt	LILRB2	Wald ratio	UC	1	0.0655317	0.0291262	0.024454	No
GenAss	TF	Wald ratio	CD	1	0.232165	0.103224	0.024504	No
LarInt	TF	Wald ratio	CD	1	0.387163	0.172143	0.0245075	No
LarInt	TNFAIP8	Wald ratio	CD	1	-0.354567	0.157727	0.0245777	No
ukbppp	TNFAIP8	Wald ratio	CD	1	-0.635855	0.282857	0.0245777	No
LarInt	LAP3	Wald ratio	UC	1	-0.857211	0.381429	0.0246163	No
LarInt	UROD	Wald ratio	CD	1	-0.217033	0.0966667	0.0247571	No
ukbppp	PDCD1	Inverse variance weighted	UC	7	-0.235341	0.104839	0.0247812	No
ukbppp	IST1	Wald ratio	CD	1	0.876289	0.390592	0.024865	No
GenEpi	CLEC10A	Wald ratio	UC	1	-0.138152	0.0615789	0.0248654	No
GenAtl	POSTN	Wald ratio	IBD	1	-0.185265	0.0826	0.0249024	No
GenAss	GP6	Wald ratio	IBD	1	0.0632734	0.0282172	0.0249376	No
ukbppp	CXCL11	Inverse variance weighted	CD	7	0.213425	0.0952364	0.0250261	No
LarInt	CALCB	Wald ratio	CD	1	-0.231194	0.1032	0.0250743	No
ukbppp	IGFBP4	Wald ratio	UC	1	1.25588	0.560669	0.0250933	No
ukbppp	ADIPOQ	Inverse variance weighted	CD	11	-0.172161	0.0768659	0.0251067	No
GenAss	MMP3	Wald ratio	CD	1	0.194679	0.0869962	0.0252351	No
LarInt	MPPED2	Wald ratio	CD	1	0.429353	0.191875	0.0252425	No
LarInt	ENO3	Wald ratio	UC	1	-0.157285	0.070303	0.0252706	No
LarInt	DDOST	Wald ratio	IBD	1	-0.77169	0.345	0.0253006	No
ukbppp	TNFRSF19	Inverse variance weighted	IBD	9	-0.142075	0.0635247	0.0253166	No
GenAtl	MMP10	Wald ratio	UC	1	-0.203338	0.0909195	0.0253216	No
GenEpi	CTSC	Wald ratio	IBD	1	-0.0680026	0.0304211	0.0253924	No
LarInt	GLRX3	Wald ratio	IBD	1	0.468726	0.21	0.025613	No
ukbppp	INSL5	Inverse variance weighted	CD	2	-0.277383	0.124326	0.0256741	No
GenAtl	CACNA2D3	Wald ratio	UC	1	-0.269556	0.12087	0.0257384	No
MapOf	TEK	Wald ratio	IBD	1	-0.141383	0.0634483	0.0258593	No
GenAss	CFHR5	Inverse variance weighted	UC	3	0.106742	0.0479107	0.0258843	No
LarInt	ESM1	Inverse variance weighted	UC	2	-0.288693	0.129613	0.0259238	No
ConGe	RET	Wald ratio	IBD	1	0.098609	0.0443155	0.0260707	No
ConGe	RARRES2	Wald ratio	UC	1	-0.145545	0.0654179	0.0260913	No
GenAss	TYMP	Wald ratio	UC	1	-0.306524	0.138046	0.0263889	No
ConGe	CXCL11	Wald ratio	CD	1	0.153187	0.068997	0.0264056	No
GenAtl	QSOX2	Wald ratio	CD	1	0.148619	0.0669444	0.0264162	No
GenArc	QSOX2	Wald ratio	IBD	1	-0.352732	0.158902	0.0264316	No
ukbppp	CDH1	Wald ratio	UC	1	1.04729	0.47198	0.0264916	No
GenAtl	SERPINF2	Wald ratio	UC	1	0.379723	0.171143	0.0265039	No
GenAss	SERPINF2	Wald ratio	UC	1	0.703369	0.317012	0.0265039	No
ukbppp	DNER	Inverse variance weighted	IBD	8	0.148692	0.0670433	0.0265646	No
LarInt	PARK7	Wald ratio	UC	1	-0.526652	0.237778	0.0267674	No
LarInt	TNFAIP8	Wald ratio	IBD	1	-0.257715	0.116364	0.026778	No
ukbppp	TNFAIP8	Wald ratio	IBD	1	-0.462167	0.208678	0.026778	No
ukbppp	IL18	Inverse variance weighted	UC	6	0.303997	0.137282	0.0268015	No
LarInt	PAM	Inverse variance weighted	UC	3	0.0982211	0.0443876	0.0269109	No
ukbppp	SCAMP3	Inverse variance weighted	UC	2	-0.576977	0.260782	0.0269327	No
GenAss	KIAA2013	Wald ratio	UC	1	-0.328463	0.148465	0.026939	No
LarInt	MATN4	Wald ratio	IBD	1	-0.172382	0.078	0.0271037	No
ukbppp	CWC15	Wald ratio	UC	1	-0.860721	0.389623	0.0271666	No
GenAss	PCOLCE	Wald ratio	CD	1	-0.349588	0.158304	0.027221	No
LarInt	PCOLCE	Wald ratio	CD	1	-0.33125	0.15	0.027221	No
GenAtl	HAVCR1	Wald ratio	IBD	1	0.096036	0.0434884	0.0272223	No
ConGe	HGFAC	Wald ratio	CD	1	-0.109847	0.0497462	0.0272343	No
ukbppp	CELA3A	Inverse variance weighted	UC	8	0.190326	0.0861934	0.0272355	No
LarInt	ITIH1	Wald ratio	UC	1	0.0939296	0.042549	0.0272748	No
GenAtl	ITIH1	Wald ratio	UC	1	0.0736986	0.0333846	0.0272748	No
ukbppp	TIGIT	Wald ratio	UC	1	-0.563225	0.255354	0.0274076	No
LarInt	LRP4	Wald ratio	UC	1	-0.113321	0.0514286	0.0275618	No
ukbppp	CALCB	Inverse variance weighted	UC	4	0.379133	0.172255	0.0277362	No
LarInt	FER	Wald ratio	IBD	1	-0.478715	0.2175	0.0277368	No
LarInt	INSR	Wald ratio	UC	1	0.775271	0.352353	0.0277879	No
ukbppp	INSR	Wald ratio	UC	1	1.31264	0.596584	0.0277879	No
ukbppp	CA5A	Inverse variance weighted	CD	16	-0.216569	0.0984508	0.0278236	No
LarInt	FKBP4	Wald ratio	UC	1	0.838218	0.381176	0.0278759	No
GenAss	SMPD1	Wald ratio	CD	1	0.193325	0.0880127	0.0280523	No
LarInt	SMPD1	Wald ratio	CD	1	0.304522	0.138636	0.0280523	No
ukbppp	PIBF1	Wald ratio	CD	1	0.831485	0.378546	0.0280546	No
ukbppp	RSPO3	Inverse variance weighted	IBD	3	0.205013	0.0933544	0.0280869	No
ukbppp	CDCP1	Inverse variance weighted	CD	9	0.278086	0.126686	0.0281578	No
ukbppp	CSF1	Inverse variance weighted	CD	5	0.236938	0.107948	0.028169	No
ukbppp	SMPDL3A	Inverse variance weighted	CD	3	0.193165	0.0880194	0.0281939	No
ConGe	GPNMB	Wald ratio	CD	1	0.154299	0.0703264	0.0282324	No
ukbppp	PRKAB1	Wald ratio	UC	1	0.260637	0.118797	0.028238	No
GenMap	EFEMP1	Inverse variance weighted	UC	2	-0.218086	0.099409	0.0282478	No
LarInt	DGCR14	Wald ratio	CD	1	-0.484979	0.221111	0.0282804	No
ukbppp	SERPINB5	Wald ratio	IBD	1	-0.711034	0.324848	0.0286101	No
ConGe	PLG	Wald ratio	IBD	1	0.110055	0.0502901	0.0286405	No
ukbppp	FES	Wald ratio	UC	1	-0.350338	0.160136	0.0286877	No
GenAtl	NUDT12	Wald ratio	IBD	1	0.135253	0.0618421	0.0287369	No
LarInt	LYPD3	Wald ratio	UC	1	-0.477847	0.218571	0.0287989	No
ukbppp	TNFSF8	Inverse variance weighted	IBD	2	0.793258	0.362963	0.0288516	No
ConGe	KNG1	Wald ratio	IBD	1	-0.0439974	0.0201318	0.0288545	No
GenAss	KNG1	Wald ratio	IBD	1	-0.039988	0.0182972	0.0288545	No
GenAss	SHMT1	Wald ratio	IBD	1	0.117722	0.053929	0.0290421	No
ukbppp	MB	Wald ratio	UC	1	1.3281	0.608506	0.0290688	No
LarInt	HAVCR1	Wald ratio	IBD	1	0.110274	0.0505405	0.0291182	No
ukbppp	COL18A1	Inverse variance weighted	CD	8	-0.246654	0.113047	0.0291187	No
GenAss	FBLN1	Wald ratio	IBD	1	0.324022	0.14853	0.0291442	No
ukbppp	EPHB4	Inverse variance weighted	IBD	2	0.237316	0.108789	0.0291506	No
LarInt	ROBO2	Wald ratio	CD	1	0.646664	0.296667	0.0292747	No
LarInt	GREM2	Wald ratio	UC	1	0.840736	0.385714	0.0292808	No
LarInt	TNFAIP6	Inverse variance weighted	IBD	2	-0.0616758	0.0282982	0.0292949	No
LarInt	SMAP1	Wald ratio	IBD	1	-0.129378	0.059375	0.0293317	No
WhoSe	TYRO3	Wald ratio	IBD	1	-0.075729	0.0347737	0.0294232	No
LarInt	PSMD9	Wald ratio	CD	1	0.419202	0.1925	0.0294302	No
ukbppp	SEZ6L	Inverse variance weighted	UC	6	-0.223612	0.102692	0.0294429	No
ConGe	KLRK1	Wald ratio	IBD	1	0.114536	0.0526316	0.0295421	No
LarInt	ARHGEF25	Wald ratio	UC	1	-0.488339	0.224444	0.0295727	No
GenEpi	MDGA1	Wald ratio	CD	1	-0.0505978	0.0232673	0.0296579	No
LarInt	CNTN1	Inverse variance weighted	CD	2	0.208718	0.0959812	0.029662	No
ukbppp	MMP12	Inverse variance weighted	CD	5	-0.333557	0.153391	0.0296638	No
LarInt	GUK1	Wald ratio	CD	1	0.349725	0.160833	0.0296709	No
ukbppp	CD40	Inverse variance weighted	CD	9	-0.202201	0.0930148	0.0297155	No
GenAtl	FCGR2A	Wald ratio	CD	1	-0.041372	0.0190323	0.0297214	No
LarInt	FCGR2B	Wald ratio	CD	1	-0.104697	0.0481633	0.0297214	No
WhoSe	FCGR2B	Wald ratio	CD	1	-0.0496144	0.022824	0.0297214	No
ukbppp	GRHPR	Inverse variance weighted	UC	7	0.172893	0.0795546	0.0297603	No
LarInt	MXRA7	Wald ratio	UC	1	-0.166089	0.0764286	0.0297712	No
LarInt	PRSS22	Wald ratio	UC	1	-0.215433	0.0991667	0.029823	No
ukbppp	NIT2	Wald ratio	IBD	1	0.503803	0.231934	0.0298415	No
LarInt	GZMK	Wald ratio	CD	1	-0.370711	0.170714	0.029891	No
LarInt	CLSTN1	Inverse variance weighted	UC	3	0.137249	0.0632134	0.0299163	No
LarInt	PRCP	Wald ratio	UC	1	-0.957277	0.440909	0.0299203	No
LarInt	TNR	Wald ratio	UC	1	-0.362324	0.166923	0.0299611	No
ukbppp	HADH	Wald ratio	UC	1	0.806671	0.37167	0.0299768	No
LarInt	CROT	Inverse variance weighted	UC	2	0.136512	0.0629022	0.0299893	No
GenAtl	MAN2B2	Wald ratio	IBD	1	-0.116956	0.0539394	0.0301369	No
MapOf	MMP3	Wald ratio	CD	1	-0.0928315	0.0428302	0.030202	No
ukbppp	PHACTR2	Inverse variance weighted	CD	3	0.230072	0.106154	0.0302088	No
LarInt	REN	Wald ratio	UC	1	-0.823325	0.38	0.030262	No
ukbppp	FBLN2	Inverse variance weighted	CD	5	-0.199199	0.0919449	0.0302731	No
GenAss	HDHD2	Wald ratio	CD	1	0.315479	0.145628	0.0302856	No
GenAtl	FAM3D	Wald ratio	CD	1	0.169165	0.078125	0.0303638	No
LarInt	TNFSF8	Wald ratio	UC	1	-0.327839	0.151429	0.0303899	No
ukbppp	EPO	Inverse variance weighted	IBD	2	-0.441691	0.204056	0.0304218	No
GenAtl	PEAR1	Wald ratio	IBD	1	-0.175008	0.0809091	0.0305395	No
GenAss	RMDN1	Wald ratio	UC	1	0.0542724	0.0251068	0.0306442	No
GenAss	CTSF	Wald ratio	CD	1	-0.264703	0.122472	0.0306692	No
ukbppp	CRYGD	Inverse variance weighted	CD	23	-0.129148	0.0597666	0.0307056	No
ukbppp	SELE	Inverse variance weighted	IBD	2	-0.385032	0.178193	0.0307144	No
LarInt	APOL3	Wald ratio	IBD	1	-0.0485997	0.0225	0.0307737	No
GenAss	AMICA1	Wald ratio	UC	1	-0.0533861	0.024719	0.0307941	No
GenAtl	AMICA1	Wald ratio	UC	1	-0.0459958	0.0213	0.030817	No
LarInt	APCS	Inverse variance weighted	IBD	3	-0.210196	0.0973426	0.0308234	No
LarInt	FCGR2A	Inverse variance weighted	CD	2	-0.0410884	0.0190286	0.0308272	No
LarInt	ADSSL1	Wald ratio	UC	1	-0.263892	0.122222	0.0308414	No
ukbppp	LAMP3	Inverse variance weighted	UC	4	-0.192509	0.0891688	0.0308557	No
ukbppp	SERPINF1	Inverse variance weighted	CD	9	-0.474896	0.220163	0.0310042	No
ukbppp	TCTN3	Inverse variance weighted	CD	2	0.705052	0.326903	0.0310242	No
LarInt	GOLM1	Wald ratio	CD	1	0.211042	0.097907	0.03112	No
LarInt	TCEA2	Wald ratio	UC	1	0.379996	0.176429	0.0312538	No
LarInt	UCMA	Inverse variance weighted	IBD	4	0.120825	0.0561145	0.0313046	No
ConGe	CST1	Wald ratio	CD	1	0.0946784	0.0439716	0.0313054	No
ConGe	CST2	Wald ratio	CD	1	0.103687	0.0481553	0.0313054	No
ukbppp	NADK	Inverse variance weighted	IBD	2	-1.90953	0.88692	0.0313193	No
GenAss	BOC	Wald ratio	IBD	1	-0.205419	0.0955667	0.031596	No
LarInt	WIF1	Wald ratio	IBD	1	0.601675	0.28	0.0316471	No
ukbppp	CCL23	Wald ratio	CD	1	0.896226	0.417135	0.0316719	No
LarInt	MDGA1	Wald ratio	CD	1	-0.0480225	0.0223585	0.0317262	No
LarInt	TFPI2	Wald ratio	CD	1	1.27093	0.591818	0.0317538	No
ukbppp	PHYKPL	Inverse variance weighted	CD	9	0.194265	0.090479	0.0317879	No
ukbppp	RGMB	Inverse variance weighted	IBD	4	-0.164646	0.0767493	0.0319337	No
ConGe	HGFAC	Wald ratio	UC	1	-0.0977671	0.0455838	0.0319705	No
ukbppp	LTBP3	Inverse variance weighted	IBD	3	-0.148348	0.0691762	0.0319929	No
LarInt	LCP1	Wald ratio	UC	1	0.408498	0.190769	0.0322484	No
GenAtl	MANBA	Wald ratio	CD	1	-0.0921404	0.0430357	0.0322724	No
ukbppp	SEMA4D	Inverse variance weighted	CD	2	-0.548887	0.256426	0.032312	No
LarInt	WFDC5	Wald ratio	IBD	1	-0.688258	0.321667	0.032382	No
GenAss	ADH4	Wald ratio	IBD	1	0.231922	0.108482	0.0325251	No
ukbppp	EDN1	Inverse variance weighted	CD	3	-0.234738	0.109827	0.0325707	No
ukbppp	TNFRSF9	Inverse variance weighted	CD	2	0.323049	0.151172	0.0326013	No
ConGe	TEK	Wald ratio	IBD	1	-0.0885237	0.0414502	0.0327069	No
GenAtl	TEK	Wald ratio	IBD	1	-0.146064	0.0683929	0.0327069	No
MapOf	MMP1	Wald ratio	CD	1	0.157497	0.07375	0.032716	No
ukbppp	APP	Wald ratio	IBD	1	-0.519574	0.243314	0.0327283	No
LarInt	ANGPTL3	Wald ratio	IBD	1	-0.158346	0.0741667	0.0327606	No
GenAtl	RGMA	Wald ratio	UC	1	0.252994	0.1185	0.0327634	No
ukbppp	LMNB1	Wald ratio	UC	1	-1.10985	0.519936	0.0327941	No
ukbppp	TEF	Wald ratio	IBD	1	0.507897	0.237984	0.0328298	No
LarInt	DDX19A	Wald ratio	CD	1	0.776663	0.364	0.0328681	No
LarInt	DDX19B	Wald ratio	CD	1	0.803445	0.376552	0.0328681	No
MapOf	CX3CL1	Wald ratio	UC	1	0.257196	0.120556	0.03289	No
LarInt	RET	Wald ratio	CD	1	0.165014	0.0773529	0.0329029	No
ukbppp	CHCHD10	Inverse variance weighted	IBD	2	-0.391311	0.183479	0.032947	No
LarInt	RMDN1	Wald ratio	UC	1	0.301352	0.141333	0.0329898	No
GenAss	MATN4	Wald ratio	CD	1	-0.201701	0.0945976	0.0329907	No
ukbppp	CASP10	Inverse variance weighted	CD	2	0.255586	0.119882	0.0330085	No
GenAss	F7	Wald ratio	UC	1	0.0777213	0.036462	0.0330421	No
MapOf	CSF1	Wald ratio	CD	1	0.327997	0.154	0.0331838	No
ukbppp	GRAP2	Inverse variance weighted	UC	2	-0.600595	0.282017	0.0332017	No
GenAtl	QSOX2	Wald ratio	IBD	1	0.105285	0.0494444	0.033225	No
GenAtl	PIGR	Wald ratio	IBD	1	-0.172366	0.0809524	0.0332353	No
LarInt	LRPAP1	Wald ratio	UC	1	0.35222	0.165432	0.0332469	No
LarInt	THBS3	Wald ratio	IBD	1	0.465357	0.218571	0.0332472	No
LarInt	F7	Wald ratio	UC	1	0.0595978	0.028	0.0332961	No
LarInt	SF3B4	Wald ratio	UC	1	1.01218	0.475556	0.0333028	No
ukbppp	SPRED2	Wald ratio	CD	1	0.687835	0.323201	0.0333211	No
LarInt	PDCD1LG2	Inverse variance weighted	UC	2	0.195958	0.0920976	0.0333602	No
ukbppp	FLT3LG	Wald ratio	CD	1	-1.40252	0.659243	0.0333806	No
LarInt	NCAM2	Inverse variance weighted	IBD	4	-0.0813217	0.0382369	0.0334379	No
ukbppp	NTRK2	Inverse variance weighted	CD	2	-0.572895	0.269425	0.0334732	No
LarInt	DDOST	Wald ratio	CD	1	-1.00162	0.471667	0.033705	No
LarInt	PIGR	Wald ratio	IBD	1	-0.257861	0.121429	0.0337071	No
ukbppp	PVALB	Inverse variance weighted	UC	9	0.147301	0.0694251	0.0338608	No
ukbppp	LZTFL1	Wald ratio	IBD	1	-0.250785	0.118262	0.0339565	No
GenAtl	HGF	Wald ratio	IBD	1	0.222089	0.104737	0.0339679	No
LarInt	PVRL4	Wald ratio	UC	1	0.996295	0.47	0.0340249	No
ukbppp	SERPINB5	Wald ratio	CD	1	-0.931836	0.439937	0.0341658	No
GenArc	ITIH3	Inverse variance weighted	UC	2	0.17537	0.0828001	0.0341756	No
GenAss	HDGF	Wald ratio	IBD	1	-0.136949	0.0646921	0.034266	No
ukbppp	PTPRC	Inverse variance weighted	IBD	3	-0.454108	0.214537	0.0342865	No
GenArc	GGH	Wald ratio	IBD	1	0.0984479	0.0465174	0.0343133	No
ukbppp	B3GNT7	Inverse variance weighted	IBD	2	0.487284	0.230263	0.0343271	No
ukbppp	NECTIN1	Wald ratio	CD	1	-1.15176	0.544293	0.0343393	No
WhoSe	SIRPA	Wald ratio	CD	1	0.124788	0.0589744	0.0343467	No
LarInt	REN	Wald ratio	IBD	1	-0.638287	0.301667	0.0343561	No
GenAss	IGLL1	Wald ratio	IBD	1	-0.127507	0.060269	0.0343759	No
LarInt	ALKBH3	Inverse variance weighted	IBD	2	0.149871	0.0708593	0.0344261	No
LarInt	CBLN1	Inverse variance weighted	UC	4	-0.191461	0.0905304	0.0344402	No
GenAtl	SERPINF2	Wald ratio	CD	1	-0.369726	0.174857	0.0344773	No
GenAss	SERPINF2	Wald ratio	CD	1	-0.684851	0.323892	0.0344773	No
ukbppp	ATXN2L	Wald ratio	UC	1	1.02756	0.48619	0.0345582	No
WhoSe	RARRES2	Wald ratio	UC	1	-0.175446	0.083045	0.0346293	No
LarInt	MAX	Wald ratio	UC	1	-0.262785	0.124444	0.0347152	No
GenAss	SFRP1	Wald ratio	CD	1	-0.391185	0.185324	0.0347885	No
ukbppp	SELL	Inverse variance weighted	IBD	12	0.103854	0.0492012	0.0347894	No
ukbppp	CCL20	Wald ratio	IBD	1	0.388407	0.184024	0.0348033	No
WhoSe	MMP3	Wald ratio	CD	1	-0.106454	0.0504444	0.0348314	No
ukbppp	GLO1	Inverse variance weighted	CD	8	0.317272	0.150428	0.0349337	No
LarInt	ART3	Wald ratio	CD	1	-1.28935	0.611333	0.0349373	No
LarInt	GSR	Wald ratio	UC	1	0.482978	0.229	0.0349382	No
LarInt	GP6	Inverse variance weighted	UC	2	0.160499	0.0761186	0.0349842	No
LarInt	FGFR1	Wald ratio	IBD	1	-0.48227	0.228889	0.0351172	No
ukbppp	LAYN	Inverse variance weighted	IBD	3	-0.386999	0.183856	0.0352993	No
LarInt	MAN2B2	Wald ratio	IBD	1	-0.0485738	0.0231169	0.0356212	No
LarInt	PECR	Wald ratio	CD	1	0.598024	0.284667	0.0356597	No
LarInt	ARL3	Wald ratio	UC	1	0.331647	0.157917	0.0357165	No
LarInt	GALNT16	Inverse variance weighted	IBD	3	0.141626	0.0674622	0.0357871	No
ukbppp	SNCG	Inverse variance weighted	UC	3	0.294934	0.140588	0.0359182	No
ukbppp	PNMA1	Wald ratio	IBD	1	-0.477803	0.227824	0.0359722	No
GenAtl	CXCL16	Wald ratio	CD	1	-0.27637	0.131818	0.0360287	No
GenAss	FAH	Wald ratio	CD	1	-0.0808516	0.0385651	0.0360381	No
LarInt	FAH	Wald ratio	CD	1	-0.114457	0.0545946	0.0360381	No
GenAtl	FAH	Wald ratio	CD	1	-0.0901048	0.0429787	0.0360381	No
ukbppp	ADAMTS1	Wald ratio	IBD	1	-0.955924	0.456269	0.0361634	No
LarInt	BIN1	Wald ratio	CD	1	0.391568	0.186923	0.0361878	No
LarInt	ACAT2	Wald ratio	IBD	1	0.131097	0.0625926	0.0362205	No
LarInt	FAM49B	Wald ratio	CD	1	-0.954078	0.456	0.0364138	No
ukbppp	FN1	Inverse variance weighted	IBD	2	0.575011	0.274853	0.0364323	No
ukbppp	CXCL16	Inverse variance weighted	CD	7	-0.269453	0.128835	0.0364874	No
ukbppp	BST2	Inverse variance weighted	IBD	4	0.205223	0.0981369	0.0365106	No
LarInt	KLK8	Inverse variance weighted	IBD	3	-0.0990201	0.0473785	0.0366195	No
ukbppp	PKLR	Inverse variance weighted	UC	3	-0.233589	0.111776	0.0366367	No
ukbppp	MSTN	Wald ratio	UC	1	1.25414	0.6003	0.0366907	No
LarInt	SIRPA	Wald ratio	CD	1	0.040949	0.0196032	0.0367172	No
GenAtl	SIRPA	Wald ratio	CD	1	0.0426411	0.0204132	0.0367172	No
GenAtl	SIRPG	Wald ratio	UC	1	-0.180762	0.0865385	0.0367253	No
LarInt	SIRPG	Wald ratio	UC	1	-0.313321	0.15	0.0367253	No
ukbppp	CPA2	Inverse variance weighted	UC	2	0.869562	0.416393	0.0367688	No
GenAss	HAVCR1	Wald ratio	CD	1	-0.116767	0.055941	0.0368596	No
GenAss	HS6ST1	Wald ratio	IBD	1	0.215444	0.103227	0.0368803	No
ukbppp	ING1	Wald ratio	UC	1	-0.924365	0.443014	0.0369299	No
ukbppp	IL18R1	Inverse variance weighted	UC	5	0.175506	0.0841425	0.0369947	No
LarInt	TXNDC5	Wald ratio	CD	1	0.410006	0.196667	0.0370897	No
ukbppp	GNPDA1	Inverse variance weighted	IBD	3	0.252141	0.120951	0.0371011	No
LarInt	TALDO1	Wald ratio	IBD	1	-0.637526	0.305833	0.0371099	No
LarInt	FGFR1	Wald ratio	UC	1	-0.604478	0.29	0.0371232	No
LarInt	HAPLN1	Inverse variance weighted	CD	2	-0.415028	0.199163	0.0371731	No
LarInt	PPP1R14A	Wald ratio	IBD	1	0.201005	0.0965	0.0372555	No
LarInt	SPINT2	Wald ratio	IBD	1	0.0582623	0.027971	0.0372555	No
GenAtl	SPINT2	Wald ratio	IBD	1	0.0406071	0.0194949	0.0372555	No
GenAss	SPINT2	Wald ratio	IBD	1	0.0397664	0.0190913	0.0372555	No
ukbppp	TRAF2	Wald ratio	IBD	1	-0.672512	0.322875	0.0372613	No
GenMap	CNTN1	Inverse variance weighted	CD	2	0.197957	0.0950524	0.0372872	No
GenAtl	KLK12	Wald ratio	CD	1	0.167995	0.0806667	0.0372897	No
LarInt	KLK12	Wald ratio	CD	1	0.359989	0.172857	0.0372897	No
ukbppp	CSF1R	Inverse variance weighted	IBD	6	-0.13866	0.066582	0.0372927	No
ukbppp	PGLYRP2	Inverse variance weighted	UC	3	-0.379206	0.182114	0.0373195	No
GenAss	B4GALT2	Wald ratio	CD	1	-0.23446	0.112622	0.0373578	No
LarInt	RIPK2	Wald ratio	CD	1	-0.900054	0.4325	0.0374294	No
GenAss	SIRPB1	Inverse variance weighted	CD	2	0.0725434	0.0348614	0.0374422	No
LarInt	DGCR14	Wald ratio	IBD	1	-0.358356	0.172222	0.0374543	No
GenAss	CPB2	Wald ratio	UC	1	0.0853689	0.0410443	0.0375329	No
GenAss	ARL3	Wald ratio	UC	1	0.214106	0.102947	0.0375465	No
LarInt	SERPINA1	Wald ratio	IBD	1	0.102429	0.0492683	0.0376178	No
GenAss	SERPINA1	Wald ratio	IBD	1	0.264187	0.127074	0.0376178	No
LarInt	ADH6	Wald ratio	IBD	1	-0.250547	0.120556	0.0376841	No
ukbppp	TK1	Wald ratio	IBD	1	0.51171	0.246279	0.0377314	No
GenAtl	WISP1	Wald ratio	IBD	1	-0.07941	0.0382353	0.0378129	No
ukbppp	CDH5	Inverse variance weighted	CD	2	0.252182	0.121477	0.0378978	No
GenAss	CHKB	Wald ratio	UC	1	-0.460741	0.221978	0.0379296	No
ukbppp	PDIA3	Wald ratio	CD	1	-0.884489	0.426259	0.0379862	No
LarInt	PEAR1	Inverse variance weighted	IBD	2	-0.186448	0.0898846	0.0380513	No
LarInt	ENPP6	Wald ratio	CD	1	0.942924	0.454706	0.0381072	No
GenAss	RARRES2	Wald ratio	IBD	1	-0.115252	0.055583	0.038125	No
ukbppp	FCER2	Inverse variance weighted	IBD	11	0.174024	0.0839523	0.038182	No
ukbppp	GLB1	Inverse variance weighted	CD	3	0.416583	0.200976	0.0381907	No
MapOf	TNFRSF11B	Wald ratio	IBD	1	0.193319	0.0933333	0.0383327	No
ukbppp	SETMAR	Inverse variance weighted	IBD	5	0.136194	0.0657536	0.0383329	No
ConGe	CPB2	Wald ratio	UC	1	0.0548849	0.0265018	0.0383596	No
GenAtl	CXCL11	Wald ratio	UC	1	0.190878	0.0921739	0.0383729	No
ConGe	SIGLEC14	Wald ratio	CD	1	-0.0617867	0.0298374	0.0383794	No
ukbppp	CARHSP1	Inverse variance weighted	IBD	2	0.38367	0.1853	0.0384022	No
LarInt	HTATIP2	Wald ratio	IBD	1	-0.0643622	0.0310909	0.0384403	No
GenAtl	CXCL11	Wald ratio	CD	1	0.20521	0.0991304	0.0384425	No
ukbppp	CCL20	Wald ratio	UC	1	0.478206	0.231099	0.0385213	No
ukbppp	SERPIND1	Wald ratio	UC	1	-0.798755	0.386335	0.0386855	No
GenAss	APCS	Inverse variance weighted	UC	2	-0.16583	0.0802224	0.0387219	No
ukbppp	APOE	Inverse variance weighted	IBD	10	-0.0559304	0.0270625	0.0387614	No
LarInt	TIE1	Wald ratio	UC	1	0.260572	0.126111	0.0388089	No
LarInt	CPOX	Wald ratio	UC	1	-0.336898	0.163077	0.0388392	No
GenAtl	IGF2R	Wald ratio	UC	1	-0.0747816	0.0362222	0.0389683	No
GenAss	IGF2R	Wald ratio	UC	1	-0.105251	0.0509806	0.0389683	No
GenAss	C10orf54	Wald ratio	IBD	1	-0.231898	0.112382	0.0390674	No
LarInt	RARRES2	Wald ratio	UC	1	-0.198816	0.0964	0.039169	No
ukbppp	CTSO	Inverse variance weighted	CD	5	-0.292832	0.142095	0.0393201	No
ukbppp	CRISP2	Inverse variance weighted	CD	3	-0.264716	0.128475	0.0393556	No
ukbppp	SLC39A5	Inverse variance weighted	CD	3	0.635131	0.308276	0.0393728	No
LarInt	SEMA3G	Inverse variance weighted	UC	3	0.254551	0.123608	0.0394626	No
LarInt	CAT	Wald ratio	CD	1	0.265706	0.129048	0.0394967	No
LarInt	PRSS22	Wald ratio	IBD	1	-0.160424	0.0779167	0.0395019	No
ukbppp	HYAL1	Wald ratio	UC	1	-1.06248	0.516043	0.0395034	No
ukbppp	TNFSF10	Inverse variance weighted	CD	3	-0.453558	0.220329	0.039538	No
LarInt	TCL1A	Wald ratio	IBD	1	-0.211336	0.102667	0.0395455	No
LarInt	SNAP29	Wald ratio	UC	1	0.658695	0.32	0.0395496	No
LarInt	CPB2	Wald ratio	UC	1	0.0925906	0.045	0.0396315	No
ConGe	ENTPD5	Wald ratio	CD	1	0.0723673	0.0351755	0.0396554	No
GenAtl	CD48	Wald ratio	IBD	1	-0.151923	0.0738462	0.0396582	No
LarInt	RARRES2	Wald ratio	IBD	1	-0.157998	0.0768	0.0396607	No
GenAtl	CTSF	Wald ratio	CD	1	-0.222603	0.108261	0.0397663	No
ukbppp	IL2RA	Inverse variance weighted	CD	4	0.335645	0.163354	0.0399078	No
ukbppp	FAS	Inverse variance weighted	IBD	5	-0.130833	0.0637077	0.0400096	No
LarInt	ERAP2	Wald ratio	IBD	1	0.077981	0.0379787	0.0400454	No
ukbppp	RAB2B	Wald ratio	IBD	1	0.217992	0.106196	0.0400981	No
LarInt	CSRP1	Wald ratio	CD	1	-0.497997	0.243	0.0404259	No
GenAtl	CLIC5	Wald ratio	UC	1	0.317801	0.155205	0.0405975	No
GenAss	CLIC5	Wald ratio	UC	1	0.180393	0.0880992	0.0405975	No
ukbppp	APCS	Inverse variance weighted	UC	4	-0.196776	0.0961068	0.040612	No
LarInt	NTM	Inverse variance weighted	UC	3	0.121032	0.0591492	0.0407355	No
ukbppp	RAB2B	Wald ratio	CD	1	0.29796	0.145751	0.0409227	No
GenAtl	IL11RA	Wald ratio	UC	1	0.17196	0.0841176	0.0409262	No
ukbppp	CCL28	Wald ratio	UC	1	0.76628	0.37524	0.0411409	No
LarInt	FAM3B	Inverse variance weighted	CD	4	-0.130985	0.064143	0.041144	No
LarInt	CROT	Inverse variance weighted	IBD	2	0.101562	0.0497449	0.0411845	No
ukbppp	TRIM25	Wald ratio	IBD	1	0.40104	0.196513	0.0412721	No
ukbppp	GNLY	Inverse variance weighted	IBD	12	-0.117956	0.0578131	0.0413208	No
ukbppp	SPINT3	Wald ratio	CD	1	0.514853	0.252453	0.0414099	No
ukbppp	REEP4	Inverse variance weighted	CD	2	-0.275317	0.135042	0.0414739	No
LarInt	RNPEP	Wald ratio	CD	1	-0.182759	0.0896552	0.0415038	No
GenAss	GKN2	Wald ratio	CD	1	0.129069	0.0633433	0.0415893	No
ukbppp	PTPRC	Inverse variance weighted	CD	3	-0.603419	0.296358	0.041739	No
GenAss	NPW	Wald ratio	UC	1	-0.121619	0.0597521	0.0418123	No
ukbppp	ADAMTS16	Inverse variance weighted	UC	11	-0.191607	0.0941575	0.0418545	No
LarInt	SLAMF6	Wald ratio	CD	1	0.280974	0.138095	0.0418873	No
ukbppp	FUOM	Inverse variance weighted	IBD	2	0.339324	0.166834	0.0419612	No
GenAtl	MATN4	Wald ratio	CD	1	-0.234333	0.115217	0.041968	No
ukbppp	THPO	Inverse variance weighted	IBD	2	0.467914	0.230138	0.0420339	No
LarInt	GSTZ1	Wald ratio	CD	1	0.0429561	0.0211304	0.0420625	No
LarInt	MAPK3	Wald ratio	UC	1	-0.563775	0.2775	0.042192	No
ukbppp	SESTD1	Wald ratio	UC	1	-0.437081	0.21516	0.0422118	No
GenAss	OLA1	Wald ratio	CD	1	-0.225462	0.111	0.0422363	No
GenAtl	POSTN	Wald ratio	CD	1	-0.226402	0.111467	0.042243	No
ConGe	SERPINA1	Wald ratio	IBD	1	0.0941386	0.04637	0.0423401	No
GenArc	IL1RN	Wald ratio	CD	1	-0.259825	0.127996	0.0423613	No
ConGe	CXCL11	Wald ratio	UC	1	0.130705	0.0644377	0.0425198	No
GenAss	ACHE	Wald ratio	UC	1	0.143796	0.0708914	0.0425198	No
ukbppp	EFEMP1	Inverse variance weighted	CD	3	-0.207973	0.102622	0.0427046	No
LarInt	APP	Wald ratio	IBD	1	-0.450004	0.2225	0.0431259	No
ukbppp	CX3CL1	Inverse variance weighted	UC	5	0.187198	0.092574	0.0431615	No
GenAss	HDGF	Wald ratio	UC	1	-0.164245	0.0812245	0.0431649	No
GenAss	NAAA	Wald ratio	UC	1	0.0705714	0.0349074	0.0432098	No
LarInt	CINP	Wald ratio	UC	1	-0.771588	0.381667	0.0432147	No
LarInt	C10orf54	Wald ratio	IBD	1	-0.107343	0.0531111	0.0432694	No
GenAtl	C10orf54	Wald ratio	IBD	1	-0.178905	0.0885185	0.0432694	No
ukbppp	PCOLCE	Wald ratio	CD	1	-0.287021	0.142069	0.0433524	No
GenAtl	PCOLCE	Wald ratio	CD	1	-0.23474	0.11619	0.0433524	No
ukbppp	FCRL6	Inverse variance weighted	CD	8	-0.421592	0.208705	0.0433792	No
GenAtl	BPI	Wald ratio	IBD	1	0.0817161	0.0404687	0.0434623	No
GenAss	BPI	Wald ratio	IBD	1	0.0711921	0.0352569	0.0434623	No
ukbppp	COL18A1	Inverse variance weighted	IBD	8	-0.238286	0.118039	0.0435171	No
ukbppp	DTD1	Wald ratio	IBD	1	-0.209428	0.103806	0.043644	No
LarInt	JUND	Wald ratio	UC	1	0.7317	0.363333	0.0440249	No
LarInt	NT5E	Wald ratio	UC	1	-0.219506	0.109048	0.0441211	No
ukbppp	PBXIP1	Wald ratio	CD	1	-1.06753	0.530377	0.0441381	No
LarInt	ENTPD5	Wald ratio	CD	1	0.104177	0.0517582	0.0441399	No
LarInt	CLIC5	Inverse variance weighted	UC	2	0.193093	0.0959351	0.0441412	No
GenAss	SIRPA	Wald ratio	CD	1	0.0405373	0.0201447	0.0441875	No
GenAss	C4BPA	Wald ratio	CD	1	0.158218	0.078626	0.0441899	No
ukbppp	BLNK	Wald ratio	CD	1	-0.813456	0.404381	0.0442615	No
ukbppp	HGFAC	Wald ratio	UC	1	0.170365	0.0847594	0.0444331	No
ukbppp	CA14	Inverse variance weighted	IBD	7	-0.154366	0.0768105	0.0444626	No
GenAss	SIRPG	Wald ratio	UC	1	-0.203414	0.10125	0.0445343	No
LarInt	CADM3	Wald ratio	UC	1	0.957245	0.476552	0.04457	No
WhoSe	ENTPD5	Wald ratio	CD	1	0.14851	0.0739403	0.0445892	No
ukbppp	HSPA2	Inverse variance weighted	IBD	2	0.303303	0.151016	0.0445987	No
GenAtl	LRPAP1	Wald ratio	IBD	1	0.149413	0.0744118	0.0446513	No
GenAtl	LY9	Wald ratio	UC	1	0.214161	0.106667	0.044669	No
GenAtl	LSAMP	Wald ratio	UC	1	-0.210007	0.104615	0.0447051	No
LarInt	CLN5	Wald ratio	CD	1	-0.506496	0.252353	0.0447397	No
ukbppp	DSG3	Inverse variance weighted	CD	3	0.562278	0.280205	0.0447851	No
ukbppp	CDH23	Inverse variance weighted	IBD	3	0.22118	0.110241	0.0448205	No
GenAtl	B4GALT2	Wald ratio	CD	1	-0.149699	0.0746269	0.0448605	No
LarInt	HS6ST1	Wald ratio	IBD	1	0.225987	0.112667	0.0448771	No
LarInt	EPO	Wald ratio	IBD	1	-0.501411	0.25	0.0448941	No
LarInt	CXCL10	Wald ratio	CD	1	-0.57123	0.285	0.0450362	No
GenAss	PCOLCE2	Wald ratio	CD	1	-0.124103	0.0619245	0.0450593	No
LarInt	PSME2	Wald ratio	CD	1	-0.683706	0.34125	0.0451199	No
ukbppp	HPSE	Wald ratio	IBD	1	-0.223341	0.111484	0.0451391	No
ukbppp	DSC2	Inverse variance weighted	IBD	2	0.128467	0.0641278	0.0451449	No
ukbppp	GNPDA2	Inverse variance weighted	UC	7	0.162775	0.0812643	0.0451737	No
ukbppp	SCAMP3	Inverse variance weighted	CD	2	-1.34849	0.673472	0.0452536	No
MapOf	CX3CL1	Wald ratio	IBD	1	0.192232	0.0961111	0.045489	No
GenAss	SCARF1	Wald ratio	IBD	1	-0.0685484	0.0342739	0.0454988	No
LarInt	BOC	Inverse variance weighted	CD	2	-0.221614	0.110862	0.0456075	No
LarInt	CXCL11	Wald ratio	CD	1	0.218831	0.109515	0.0456959	No
ukbppp	PER3	Wald ratio	IBD	1	0.715129	0.357935	0.045724	No
GenAss	APCS	Inverse variance weighted	IBD	2	-0.126998	0.0635878	0.0458031	No
LarInt	CNRIP1	Wald ratio	CD	1	-0.103177	0.0516667	0.0458281	No
ukbppp	SLC4A1	Wald ratio	CD	1	0.839336	0.420378	0.0458664	No
LarInt	KLK3	Wald ratio	UC	1	-0.744271	0.372857	0.0459197	No
GenAss	ALOX15B	Wald ratio	CD	1	0.30901	0.154823	0.0459459	No
LarInt	GSTA1	Wald ratio	UC	1	0.122428	0.0613514	0.0459857	No
ukbppp	ANXA4	Wald ratio	IBD	1	0.748288	0.375031	0.0460133	No
ukbppp	IDUA	Inverse variance weighted	IBD	2	-0.660691	0.331284	0.0461156	No
GenAss	DCBLD2	Inverse variance weighted	CD	2	-0.180247	0.0904759	0.0463479	No
LarInt	TMEM132A	Wald ratio	CD	1	-0.152014	0.0763333	0.0464315	No
LarInt	INSL5	Wald ratio	CD	1	-0.783302	0.393333	0.046432	No
ukbppp	MYO9B	Wald ratio	UC	1	-0.866073	0.434974	0.046471	No
ukbppp	TYMP	Inverse variance weighted	UC	3	-0.206622	0.103776	0.0464764	No
ukbppp	PDCD5	Inverse variance weighted	CD	4	-0.345887	0.173726	0.0464812	No
ukbppp	C4BPB	Inverse variance weighted	IBD	6	-0.130049	0.0653243	0.0465011	No
ukbppp	RARRES2	Inverse variance weighted	IBD	2	-0.172511	0.0866772	0.0465614	No
LarInt	GCA	Wald ratio	IBD	1	-0.123943	0.0623256	0.046742	No
ukbppp	CD6	Inverse variance weighted	UC	8	0.1873	0.0941881	0.0467484	No
GenAtl	MGAT2	Wald ratio	IBD	1	-0.175798	0.0884211	0.04679	No
LarInt	CXCL16	Wald ratio	CD	1	-0.331101	0.166667	0.046966	No
LarInt	UGDH	Wald ratio	UC	1	-0.14634	0.0736667	0.0469761	No
ukbppp	NTF3	Inverse variance weighted	IBD	6	0.153662	0.0773611	0.0470002	No
ukbppp	IL15RA	Inverse variance weighted	IBD	15	-0.105381	0.0530555	0.047007	No
GenAss	RNASE6	Wald ratio	CD	1	0.075225	0.0378995	0.0471607	No
WhoSe	RARRES2	Wald ratio	IBD	1	-0.131139	0.06609	0.0472278	No
GenAtl	OAF	Wald ratio	UC	1	0.111175	0.0560294	0.0472307	No
LarInt	FETUB	Inverse variance weighted	IBD	2	0.167083	0.0842098	0.0472422	No
ukbppp	PDLIM7	Wald ratio	CD	1	-1.43708	0.724441	0.0472889	No
ukbppp	IL22	Inverse variance weighted	CD	2	-0.70243	0.354126	0.0473049	No
LarInt	IGFBP4	Wald ratio	UC	1	0.773333	0.39	0.0473779	No
LarInt	NAGLU	Wald ratio	CD	1	-0.0967402	0.0487879	0.0473817	No
LarInt	GKN2	Inverse variance weighted	CD	2	0.130518	0.0658247	0.0473879	No
ConGe	GP6	Wald ratio	UC	1	0.0856854	0.0432268	0.0474536	No
GenAtl	CCBL2	Wald ratio	IBD	1	-0.195872	0.0988235	0.0474746	No
ukbppp	PRCP	Inverse variance weighted	IBD	2	-0.388264	0.195974	0.0475686	No
GenAss	GKN2	Wald ratio	IBD	1	0.0903084	0.0455855	0.0475828	No
LarInt	HNRNPAB	Wald ratio	UC	1	0.638471	0.322308	0.0475985	No
ukbppp	VSIG10L	Inverse variance weighted	CD	4	-0.220899	0.111535	0.0476446	No
ukbppp	PDIA5	Inverse variance weighted	IBD	6	0.182929	0.0924196	0.0477792	No
ConGe	NAAA	Inverse variance weighted	UC	2	0.0611176	0.0308883	0.0478537	No
ukbppp	MB	Wald ratio	IBD	1	0.95255	0.481513	0.0479014	No
LarInt	DTYMK	Wald ratio	IBD	1	0.670019	0.33875	0.0479383	No
ukbppp	EGFR	Inverse variance weighted	CD	7	0.287635	0.145454	0.0479852	No
ukbppp	IL1RN	Inverse variance weighted	CD	4	-0.166329	0.0841356	0.0480506	No
ukbppp	MINK1	Inverse variance weighted	UC	3	-0.580402	0.293601	0.0480598	No
LarInt	FGFBP1	Wald ratio	IBD	1	0.714952	0.361667	0.0480614	No
ukbppp	TWF2	Wald ratio	UC	1	-0.731742	0.370306	0.0481494	No
ukbppp	SORT1	Inverse variance weighted	CD	3	-0.2403	0.121646	0.0482219	No
GenAss	PPT1	Wald ratio	CD	1	0.102199	0.0518047	0.0485214	No
LarInt	FAM177A1	Wald ratio	IBD	1	-0.446191	0.22625	0.0485964	No
ukbppp	MAPK9	Inverse variance weighted	IBD	2	0.272243	0.13807	0.0486355	No
ukbppp	RBKS	Inverse variance weighted	CD	2	-0.218388	0.110773	0.0486673	No
LarInt	RPE	Wald ratio	IBD	1	-0.418814	0.2125	0.0487367	No
ukbppp	RPE	Wald ratio	IBD	1	-0.588744	0.29872	0.0487367	No
LarInt	NAPG	Wald ratio	IBD	1	-0.481451	0.244286	0.0487406	No
GenAss	YWHAB	Wald ratio	CD	1	-0.27239	0.138219	0.048757	No
ConGe	AGT	Wald ratio	CD	1	0.155831	0.0791045	0.0488453	No
LarInt	FCN1	Inverse variance weighted	UC	2	0.166494	0.084524	0.048863	No
ukbppp	PXN	Inverse variance weighted	UC	6	0.226222	0.114875	0.0489192	No
LarInt	UCMA	Inverse variance weighted	UC	4	0.166471	0.0845427	0.048944	No
LarInt	LYPLAL1	Wald ratio	IBD	1	-0.339981	0.172667	0.0489526	No
LarInt	OSMR	Wald ratio	IBD	1	-0.273131	0.13875	0.049009	No
ukbppp	IDUA	Inverse variance weighted	UC	2	-0.827947	0.420679	0.0490541	No
LarInt	MIA	Wald ratio	UC	1	0.708342	0.36	0.0491123	No
GenAss	SLPI	Wald ratio	UC	1	0.309942	0.157532	0.0491277	No
ukbppp	CXCL8	Wald ratio	CD	1	0.613277	0.311841	0.0492252	No
ConGe	RARRES2	Wald ratio	IBD	1	-0.102015	0.0518732	0.0492268	No
ukbppp	LHB	Wald ratio	CD	1	1.21143	0.616103	0.0492668	No
GenAtl	CNTNAP2	Wald ratio	UC	1	0.107444	0.0546512	0.0492986	No
LarInt	EPHB4	Wald ratio	IBD	1	0.310895	0.158182	0.0493644	No
ukbppp	ECE1	Inverse variance weighted	CD	2	0.599911	0.30526	0.0493858	No
WhoSe	TNFRSF11A	Wald ratio	CD	1	0.100003	0.0509158	0.0495192	No
GenAtl	TNFRSF11A	Wald ratio	CD	1	0.24819	0.126364	0.0495192	No
GenArc	IL1RN	Wald ratio	UC	1	-0.232024	0.118192	0.0496328	No
LarInt	MYZAP	Wald ratio	IBD	1	-0.532814	0.271429	0.0496462	No
LarInt	FCGR3B	Inverse variance weighted	IBD	2	0.142194	0.072448	0.0496809	No
LarInt	HDGFRP3	Wald ratio	IBD	1	-0.376116	0.191667	0.0497227	No
ukbppp	EDAR	Inverse variance weighted	CD	3	0.48418	0.246935	0.0499066	No
GenAtl	LY9	Wald ratio	IBD	1	0.166664	0.085	0.0499076	No
LarInt	LPO	Wald ratio	CD	1	-0.188609	0.0962069	0.0499434	No
LarInt	HEBP1	Inverse variance weighted	IBD	2	0.0686	0.0350299	0.0501915	No
LarInt	TNFAIP6	Inverse variance weighted	UC	2	-0.0698456	0.0356907	0.0503509	No
LarInt	ANXA5	Wald ratio	CD	1	0.31462	0.160769	0.0503514	No
ukbppp	TFRC	Wald ratio	IBD	1	-0.708626	0.362195	0.0504088	No
ukbppp	ICAM5	Inverse variance weighted	CD	7	0.174441	0.0891888	0.0504816	No
GenAss	PDCD1LG2	Inverse variance weighted	UC	2	0.145693	0.0744983	0.0505062	No
GenAtl	CRISPLD2	Wald ratio	UC	1	-0.217293	0.111154	0.0505961	No
ukbppp	GPA33	Inverse variance weighted	UC	3	-0.20404	0.104394	0.0506407	No
ukbppp	MAX	Wald ratio	UC	1	-0.540584	0.276692	0.0507317	No
GenAss	LSAMP	Wald ratio	UC	1	-0.250697	0.128344	0.0507814	No
ukbppp	BCR	Wald ratio	CD	1	-0.783623	0.401277	0.0508405	No
LarInt	CPOX	Wald ratio	IBD	1	-0.253842	0.13	0.0508631	No
GenAtl	RMDN1	Wald ratio	UC	1	0.128122	0.065625	0.0508981	No
LarInt	SPINK7	Inverse variance weighted	UC	2	0.158449	0.081189	0.0509848	No
ukbppp	ACHE	Inverse variance weighted	CD	6	-0.314453	0.161149	0.0510195	No
LarInt	FCRLB	Inverse variance weighted	CD	3	-0.161074	0.0826306	0.0512566	No
ukbppp	FCER2	Inverse variance weighted	CD	11	0.219546	0.112662	0.051331	No
LarInt	PTGES2	Wald ratio	IBD	1	-0.565032	0.29	0.0513688	No
ukbppp	PTGES2	Wald ratio	IBD	1	-0.582948	0.299195	0.0513688	No
ConGe	CAT	Wald ratio	CD	1	0.103329	0.0530333	0.0513691	No
ukbppp	MAPK9	Inverse variance weighted	UC	2	0.33803	0.173523	0.05141	No
ukbppp	PCDH12	Inverse variance weighted	UC	2	0.421424	0.216414	0.0514983	No
LarInt	CTSO	Inverse variance weighted	IBD	3	-0.217465	0.111708	0.0515665	No
LarInt	NTM	Inverse variance weighted	CD	3	0.11564	0.0594053	0.0515784	No
GenMap	SAA1	Wald ratio	IBD	1	0.0758816	0.038986	0.051609	No
ukbppp	IGFBP3	Inverse variance weighted	IBD	7	0.210766	0.108349	0.0517441	No
GenAtl	DSC2	Wald ratio	CD	1	0.236837	0.121818	0.0518734	No
GenAtl	CRELD1	Wald ratio	UC	1	0.0467008	0.0240367	0.0520286	No
LarInt	MRVI1	Wald ratio	CD	1	-0.430869	0.221818	0.0520835	No
LarInt	TBCE	Wald ratio	IBD	1	-0.335992	0.173	0.0521189	No
ukbppp	LCN15	Inverse variance weighted	UC	5	0.454872	0.234289	0.0521982	No
GenAss	CTSF	Wald ratio	IBD	1	-0.175326	0.0903722	0.0523744	No
LarInt	F10	Inverse variance weighted	IBD	2	-0.243533	0.125554	0.0524205	No
ukbppp	QDPR	Inverse variance weighted	IBD	4	-0.254445	0.131217	0.0524873	No
ukbppp	CA2	Inverse variance weighted	IBD	2	0.289329	0.149377	0.0527571	No
ukbppp	KLK6	Inverse variance weighted	UC	4	-0.236863	0.122292	0.0527623	No
ukbppp	FAM3D	Inverse variance weighted	IBD	5	0.310808	0.160562	0.0528981	No
LarInt	CILP2	Wald ratio	IBD	1	-0.599939	0.31	0.0529552	No
LarInt	UGDH	Wald ratio	CD	1	-0.154656	0.08	0.0532116	No
GenAtl	TIE1	Wald ratio	CD	1	0.184008	0.0952	0.0532533	No
GenMap	MMP9	Wald ratio	IBD	1	-0.196506	0.101734	0.0534135	No
LarInt	HPCAL1	Wald ratio	CD	1	-0.881225	0.45625	0.0534272	No
ukbppp	ITIH1	Wald ratio	IBD	1	0.239587	0.124075	0.0534845	No
LarInt	PLOD2	Wald ratio	IBD	1	0.801927	0.415385	0.0535369	No
LarInt	ITIH3	Inverse variance weighted	CD	2	-0.149817	0.0776264	0.0536104	No
ukbppp	PI16	Inverse variance weighted	UC	12	-0.134462	0.0697135	0.0537577	No
MapOf	CHI3L1	Wald ratio	UC	1	-0.082744	0.0429032	0.053778	No
GenAss	OAF	Wald ratio	UC	1	0.0928908	0.0481754	0.053833	No
ConGe	CD109	Wald ratio	IBD	1	-0.0533932	0.0276949	0.0538663	No
ukbppp	FGFR2	Inverse variance weighted	IBD	5	-0.231779	0.120233	0.0538872	No
ukbppp	CD72	Inverse variance weighted	UC	3	0.26039	0.135117	0.0539608	No
ukbppp	PADI2	Wald ratio	UC	1	0.345639	0.179385	0.0540041	No
ukbppp	HMOX2	Inverse variance weighted	CD	3	0.371001	0.1926	0.0540694	No
LarInt	TNFSF8	Wald ratio	CD	1	0.316456	0.164286	0.0540724	No
ConGe	DAPK2	Wald ratio	CD	1	0.116451	0.0604775	0.0541635	No
LarInt	IL20RA	Wald ratio	IBD	1	0.600067	0.311667	0.0541859	No
LarInt	PTGES2	Wald ratio	UC	1	-0.717996	0.373	0.0542391	No
ukbppp	PTGES2	Wald ratio	UC	1	-0.740763	0.384827	0.0542391	No
ukbppp	PLAU	Inverse variance weighted	IBD	3	-0.341464	0.1774	0.054251	No
LarInt	CLN5	Wald ratio	IBD	1	-0.361154	0.187647	0.0542741	No
ConGe	PPID	Wald ratio	IBD	1	-0.0710555	0.0369261	0.0543221	No
GenAtl	CTSF	Wald ratio	IBD	1	-0.153054	0.0795652	0.0544012	No
ukbppp	DNAJC21	Inverse variance weighted	IBD	2	-0.281247	0.146233	0.0544449	No
ukbppp	TGFB2	Wald ratio	IBD	1	0.246149	0.128161	0.0547798	No
LarInt	PEAR1	Inverse variance weighted	UC	2	-0.217631	0.113333	0.0548214	No
WhoSe	TYRO3	Wald ratio	UC	1	-0.0841605	0.0438272	0.0548223	No
GenAss	APOH	Wald ratio	CD	1	0.195498	0.101821	0.0548556	No
ukbppp	LATS1	Wald ratio	UC	1	-0.667848	0.347839	0.054859	No
ukbppp	SERPINA1	Inverse variance weighted	CD	2	-0.490836	0.255702	0.0549129	No
ukbppp	TNFSF10	Inverse variance weighted	UC	3	-0.390986	0.20369	0.0549192	No
ukbppp	PDCD1	Inverse variance weighted	IBD	7	-0.241435	0.125834	0.0550253	No
ukbppp	SEZ6	Inverse variance weighted	UC	2	0.520888	0.271527	0.0550647	No
LarInt	NT5C3B	Wald ratio	IBD	1	0.0606419	0.0316129	0.0550774	No
ukbppp	VMO1	Inverse variance weighted	UC	4	-0.170913	0.0891212	0.0551421	No
GenAtl	MGAT2	Wald ratio	CD	1	-0.230006	0.12	0.0552742	No
ukbppp	CA13	Wald ratio	UC	1	1.10259	0.575324	0.0553062	No
GenAtl	IL11RA	Wald ratio	IBD	1	0.129601	0.0676471	0.0553847	No
LarInt	TSG101	Wald ratio	IBD	1	-0.227346	0.118667	0.0553858	No
ukbppp	TNFRSF17	Inverse variance weighted	IBD	2	-0.22449	0.117236	0.0555114	No
GenAtl	PIANP	Wald ratio	CD	1	-0.34189	0.178571	0.0555459	No
LarInt	PIANP	Wald ratio	CD	1	-0.377878	0.197368	0.0555459	No
ukbppp	TIGIT	Wald ratio	CD	1	0.514925	0.269015	0.0556062	No
GenAss	GALNT16	Wald ratio	IBD	1	0.192232	0.100447	0.055651	No
ukbppp	EBAG9	Wald ratio	IBD	1	-0.48001	0.250927	0.0557548	No
ukbppp	CARHSP1	Inverse variance weighted	UC	2	0.524506	0.274206	0.0557714	No
GenAtl	RNASE6	Wald ratio	CD	1	0.0501036	0.0262	0.0558312	No
ukbppp	OLR1	Inverse variance weighted	UC	2	-0.585745	0.306532	0.0560207	No
LarInt	LRPAP1	Wald ratio	IBD	1	0.229754	0.120247	0.0560447	No
ukbppp	LACTB2	Inverse variance weighted	CD	3	0.260895	0.136622	0.0561832	No
LarInt	NAGLU	Wald ratio	IBD	1	-0.0671225	0.0351515	0.0561951	No
ukbppp	LAMA4	Inverse variance weighted	CD	3	0.224671	0.117712	0.056306	No
ukbppp	EPHA2	Inverse variance weighted	IBD	3	0.197531	0.103533	0.0564036	No
LarInt	TPST1	Wald ratio	IBD	1	-0.164992	0.0865	0.0564652	No
GenAss	LY9	Wald ratio	CD	1	0.153799	0.0807875	0.0569429	No
ConGe	PDGFRB	Inverse variance weighted	CD	2	-0.0430238	0.0226017	0.0569666	No
LarInt	LARGE	Wald ratio	IBD	1	0.304568	0.16	0.0569687	No
ukbppp	BST2	Inverse variance weighted	UC	4	0.232321	0.1221	0.0570781	No
GenAtl	UCMA	Wald ratio	IBD	1	0.0960971	0.0505085	0.0570935	No
GenAtl	IDUA	Wald ratio	CD	1	0.0795036	0.0418033	0.0571906	No
ukbppp	IGLC2	Inverse variance weighted	UC	4	0.29609	0.155687	0.0571927	No
ukbppp	PAPPA	Wald ratio	UC	1	0.876557	0.461105	0.0573031	No
ukbppp	TNFRSF10A	Inverse variance weighted	UC	2	0.289696	0.15253	0.057528	No
LarInt	HTATIP2	Wald ratio	UC	1	-0.0749038	0.0394545	0.0576324	No
LarInt	XCL2	Wald ratio	UC	1	0.900043	0.474286	0.0577382	No
WhoSe	XCL1	Wald ratio	UC	1	0.0979829	0.051633	0.0577382	No
ukbppp	BPIFA2	Inverse variance weighted	UC	5	0.227709	0.120077	0.0579132	No
ukbppp	SF3B4	Wald ratio	UC	1	0.806767	0.425668	0.0580531	No
ukbppp	TMEM132A	Inverse variance weighted	UC	3	0.427327	0.225549	0.0581443	No
ukbppp	PSRC1	Inverse variance weighted	UC	3	0.208989	0.110312	0.0581552	No
ukbppp	SPRED2	Wald ratio	IBD	1	0.444789	0.234804	0.058186	No
ukbppp	TNR	Inverse variance weighted	CD	14	0.220123	0.116228	0.0582402	No
ukbppp	CA9	Inverse variance weighted	CD	3	0.295881	0.156258	0.058287	No
LarInt	ATXN3	Wald ratio	UC	1	0.176651	0.0933333	0.0583994	No
GenAss	LPO	Wald ratio	CD	1	-0.190597	0.100714	0.0584294	No
ukbppp	ICOSLG	Inverse variance weighted	UC	5	-0.34589	0.18279	0.0584539	No
GenAss	CALCOCO2	Wald ratio	CD	1	0.345195	0.18245	0.0584906	No
ukbppp	GIMAP7	Inverse variance weighted	IBD	11	0.14018	0.0741232	0.0586012	No
ukbppp	PHACTR2	Inverse variance weighted	IBD	3	0.147281	0.0778854	0.0586247	No
GenAss	ITIH1	Wald ratio	IBD	1	0.0526425	0.027839	0.0586297	No
LarInt	B4GALT6	Inverse variance weighted	CD	2	-0.102432	0.0541853	0.0587033	No
ukbppp	NFKB1	Wald ratio	CD	1	-0.389909	0.206275	0.0587264	No
ukbppp	NID2	Wald ratio	CD	1	-1.30291	0.690572	0.0591997	No
ConGe	RET	Wald ratio	CD	1	0.113229	0.0600928	0.0595331	No
ukbppp	HYAL1	Wald ratio	IBD	1	-0.768348	0.407902	0.0596109	No
ukbppp	IL1RN	Inverse variance weighted	IBD	4	-0.150124	0.0797034	0.0596285	No
LarInt	MYZAP	Wald ratio	CD	1	-0.691467	0.367143	0.0596498	No
ukbppp	SCG3	Inverse variance weighted	IBD	5	0.144147	0.0765484	0.0596896	No
ukbppp	CTBS	Inverse variance weighted	CD	4	0.332134	0.176382	0.0596954	No
GenAss	NTM	Wald ratio	IBD	1	0.108988	0.0578858	0.0597257	No
GenAss	HAVCR1	Wald ratio	IBD	1	-0.0777722	0.0413174	0.0597941	No
ConGe	IL17RD	Wald ratio	UC	1	-0.0698506	0.0371151	0.059836	No
LarInt	ISLR2	Inverse variance weighted	UC	2	-0.173636	0.0923224	0.0600052	No
ukbppp	NPDC1	Wald ratio	CD	1	1.08528	0.57707	0.0600174	No
LarInt	APP	Wald ratio	CD	1	-0.57123	0.30375	0.0600274	No
GenAss	LEPR	Wald ratio	IBD	1	-0.0286007	0.0152112	0.0600754	No
LarInt	GP6	Inverse variance weighted	IBD	2	0.12643	0.0672537	0.0601224	No
LarInt	CNTN1	Inverse variance weighted	IBD	2	0.13183	0.070129	0.0601324	No
GenAss	GZMK	Wald ratio	UC	1	-0.247396	0.131609	0.0601377	No
GenAss	IMPAD1	Wald ratio	IBD	1	0.0983556	0.0523237	0.0601418	No
GenAtl	IMPAD1	Wald ratio	IBD	1	0.102181	0.054359	0.0601418	No
ukbppp	NUCB2	Inverse variance weighted	CD	9	0.193876	0.103157	0.0601861	No
ukbppp	FKBP5	Inverse variance weighted	UC	2	-0.204743	0.108939	0.0601861	No
ukbppp	DHRS4L2	Inverse variance weighted	IBD	7	-0.194449	0.103469	0.0602031	No
ukbppp	RTN4R	Inverse variance weighted	CD	7	0.148002	0.0787853	0.0603063	No
GenAtl	IL17RD	Wald ratio	UC	1	-0.0934826	0.0497826	0.0604063	No
ukbppp	S100P	Inverse variance weighted	UC	3	-0.469455	0.250181	0.0605916	No
ukbppp	APP	Wald ratio	CD	1	-0.624143	0.332667	0.0606309	No
LarInt	WFDC5	Wald ratio	UC	1	-0.756725	0.403333	0.0606309	No
GenAss	NAAA	Wald ratio	IBD	1	0.0519071	0.0276852	0.0608054	No
LarInt	PPT1	Wald ratio	CD	1	0.298745	0.159375	0.0608645	No
LarInt	TSSC4	Wald ratio	CD	1	1.22498	0.65375	0.0609605	No
LarInt	FGFR3	Wald ratio	IBD	1	-0.217074	0.115882	0.0610368	No
LarInt	IL17RD	Wald ratio	UC	1	-0.178736	0.0954167	0.0610388	No
GenAss	PPT1	Wald ratio	IBD	1	0.0708273	0.0378417	0.0612517	No
GenAss	EPHB2	Wald ratio	IBD	1	0.143545	0.0767132	0.0613181	No
LarInt	LEPR	Wald ratio	IBD	1	-0.0292118	0.0156115	0.0613215	No
ukbppp	CD27	Inverse variance weighted	UC	7	0.298728	0.159648	0.0613215	No
LarInt	C4BPA	Wald ratio	CD	1	0.367988	0.196667	0.0613277	No
WhoSe	CHI3L1	Wald ratio	UC	1	-0.0618341	0.0330488	0.0613456	No
ukbppp	ANXA5	Wald ratio	IBD	1	-0.296416	0.15848	0.0614328	No
ukbppp	DTYMK	Inverse variance weighted	CD	3	0.66972	0.358171	0.0615065	No
ukbppp	MUC16	Inverse variance weighted	IBD	2	0.411112	0.219879	0.0615228	No
LarInt	LCP1	Wald ratio	CD	1	0.385412	0.206154	0.0615481	No
LarInt	SFRP1	Inverse variance weighted	IBD	3	-0.15946	0.0853014	0.0615717	No
LarInt	PPP1R1A	Wald ratio	UC	1	-0.831747	0.445	0.0616098	No
ukbppp	HCLS1	Wald ratio	CD	1	-0.52733	0.282137	0.061615	No
ukbppp	MYO9B	Wald ratio	IBD	1	-0.64164	0.343298	0.0616165	No
LarInt	CCL4L2	Inverse variance weighted	CD	4	-0.396087	0.211982	0.0616939	No
LarInt	RGMB	Wald ratio	UC	1	-0.282826	0.151429	0.0618015	No
ukbppp	HEG1	Inverse variance weighted	IBD	4	0.235147	0.125902	0.0618053	No
GenAtl	HS6ST1	Wald ratio	UC	1	-0.202333	0.108333	0.0618054	No
LarInt	DPP7	Inverse variance weighted	IBD	2	0.0778432	0.041703	0.0619559	No
GenAtl	CCL3	Wald ratio	CD	1	0.0885876	0.0474648	0.0619874	No
GenAtl	LEPR	Wald ratio	IBD	1	-0.0295611	0.0158394	0.0619995	No
ukbppp	ADAMTSL4	Inverse variance weighted	IBD	8	-0.170812	0.0915442	0.0620556	No
LarInt	KCNAB2	Wald ratio	CD	1	-0.652487	0.35	0.0622866	No
GenAtl	MANEA	Wald ratio	UC	1	-0.0430368	0.0230952	0.0623988	No
ukbppp	CD40	Inverse variance weighted	UC	9	-0.203993	0.109479	0.0624205	No
ukbppp	IL20RB	Wald ratio	IBD	1	-0.708785	0.38055	0.062529	No
GenAtl	EPHB2	Wald ratio	IBD	1	0.0970461	0.0521311	0.062663	No
ConGe	EPHB2	Wald ratio	IBD	1	0.111906	0.0601134	0.062663	No
ukbppp	TREH	Inverse variance weighted	IBD	4	-0.261013	0.140252	0.0627408	No
GenAss	FGFR3	Wald ratio	IBD	1	-0.229548	0.123356	0.0627653	No
ukbppp	CPA2	Inverse variance weighted	IBD	2	0.617347	0.331801	0.0628016	No
ukbppp	TRIM25	Wald ratio	UC	1	0.455136	0.244638	0.0628223	No
ukbppp	CXCL8	Wald ratio	CD	1	0.565489	0.304019	0.0628794	No
LarInt	KIR2DL3	Wald ratio	CD	1	0.158487	0.0852174	0.062914	No
LarInt	CRTAM	Wald ratio	UC	1	0.131985	0.071	0.0630345	No
ukbppp	TREH	Inverse variance weighted	UC	4	-0.320514	0.17242	0.063039	No
LarInt	MGAT2	Wald ratio	IBD	1	-0.239986	0.129231	0.0633061	No
LarInt	GLRX3	Wald ratio	CD	1	0.531297	0.28625	0.0634448	No
LarInt	CCBL2	Wald ratio	IBD	1	-0.106881	0.0575862	0.0634519	No
ukbppp	CD74	Wald ratio	IBD	1	-0.737683	0.397542	0.0635092	No
ConGe	IGF2R	Inverse variance weighted	UC	2	-0.0557725	0.0300645	0.0635827	No
GenAtl	CRISPLD2	Wald ratio	CD	1	0.221171	0.119231	0.0635985	No
GenAss	SHMT1	Wald ratio	UC	1	0.12572	0.0677964	0.0636846	No
ukbppp	GDNF	Inverse variance weighted	UC	9	0.229135	0.12359	0.0637404	No
LarInt	ESM1	Inverse variance weighted	CD	2	-0.379637	0.204795	0.0637759	No
GenAss	CHRDL2	Inverse variance weighted	IBD	2	-0.0921244	0.049697	0.0637792	No
GenAtl	RGMB	Wald ratio	UC	1	-0.178625	0.0963636	0.0637878	No
ukbppp	SERPINE2	Inverse variance weighted	CD	10	0.250801	0.135347	0.0638787	No
LarInt	NOTUM	Wald ratio	CD	1	0.962121	0.519286	0.0639141	No
ukbppp	RGMA	Inverse variance weighted	IBD	5	0.123123	0.0664541	0.0639188	No
ukbppp	PDIA5	Inverse variance weighted	CD	6	0.216643	0.116969	0.0640062	No
LarInt	MAPK8	Wald ratio	IBD	1	-0.543258	0.293333	0.0640234	No
GenAtl	CLIC5	Wald ratio	CD	1	0.314799	0.17	0.0640608	No
GenAss	CLIC5	Wald ratio	CD	1	0.178689	0.096497	0.0640608	No
LarInt	TCL1A	Wald ratio	CD	1	-0.260436	0.140667	0.0641066	No
LarInt	PSMD9	Wald ratio	UC	1	0.330033	0.178333	0.0642193	No
GenAtl	CREB3L4	Wald ratio	UC	1	0.152323	0.0823077	0.0642193	No
LarInt	GNPTG	Inverse variance weighted	IBD	2	0.109677	0.0592823	0.064302	No
GenAtl	NUDT12	Wald ratio	CD	1	0.155275	0.0839474	0.064361	No
ukbppp	HAGH	Inverse variance weighted	CD	3	-0.437647	0.236702	0.0644674	No
LarInt	ST6GALNAC6	Wald ratio	UC	1	-0.709989	0.384	0.064468	No
GenAss	LSAMP	Wald ratio	CD	1	-0.258531	0.139844	0.0645001	No
GenAss	C5	Wald ratio	UC	1	-0.279866	0.151387	0.0645035	No
GenAtl	CBLN1	Wald ratio	IBD	1	0.042963	0.0232407	0.0645148	No
GenAss	GNPTG	Wald ratio	IBD	1	0.199274	0.1078	0.064523	No
LarInt	TLR3	Wald ratio	CD	1	0.109398	0.0592	0.0646107	No
ukbppp	CAPN3	Wald ratio	CD	1	1.10153	0.596188	0.0646575	No
LarInt	MGAT2	Wald ratio	CD	1	-0.325404	0.176154	0.0647079	No
ukbppp	VNN2	Inverse variance weighted	IBD	6	-0.185946	0.100686	0.0647777	No
ukbppp	CGA	Wald ratio	CD	1	1.23337	0.667925	0.0648105	No
LarInt	DTD1	Wald ratio	IBD	1	-0.162481	0.088	0.0648378	No
ConGe	PPID	Wald ratio	UC	1	-0.0858323	0.046507	0.0649533	No
ukbppp	CLSTN2	Inverse variance weighted	UC	2	0.294273	0.159467	0.064987	No
GenAss	CHRDL2	Inverse variance weighted	CD	2	-0.137664	0.0746262	0.0650787	No
ukbppp	LILRB1	Inverse variance weighted	UC	8	0.259889	0.1409	0.0651105	No
LarInt	CTSZ	Wald ratio	CD	1	0.571793	0.31	0.0651114	No
ukbppp	PSMD9	Inverse variance weighted	IBD	2	0.218985	0.118727	0.0651187	No
ukbppp	LEPR	Inverse variance weighted	UC	8	-0.149252	0.080921	0.0651222	No
ukbppp	CGREF1	Inverse variance weighted	UC	10	-0.104357	0.0565866	0.0651544	No
LarInt	CNRIP1	Wald ratio	IBD	1	-0.0698429	0.0378788	0.0652047	No
GenAss	MMP10	Inverse variance weighted	CD	2	0.0957311	0.0519378	0.0653019	No
ukbppp	SORD	Inverse variance weighted	UC	3	-0.302205	0.164034	0.065427	No
LarInt	MATN4	Wald ratio	CD	1	-0.196005	0.1064	0.0654532	No
LarInt	FGFBP1	Wald ratio	UC	1	0.835075	0.453333	0.0654639	No
ukbppp	OMD	Wald ratio	CD	1	-0.64836	0.352313	0.0657249	No
GenAtl	RGMA	Wald ratio	CD	1	0.235511	0.128	0.0657791	No
GenAtl	SIRPB1	Wald ratio	IBD	1	0.0443992	0.0241333	0.0658056	No
ukbppp	FABP3	Inverse variance weighted	IBD	4	0.291847	0.15864	0.0658156	No
LarInt	MAPK13	Wald ratio	IBD	1	-0.295857	0.160833	0.0658383	No
GenAss	PPID	Wald ratio	IBD	1	-0.0854429	0.0464491	0.0658421	No
ukbppp	INHBC	Inverse variance weighted	UC	14	-0.152543	0.082976	0.0660028	No
ukbppp	IL20RB	Wald ratio	CD	1	-0.943287	0.513112	0.0660086	No
LarInt	LY9	Wald ratio	UC	1	0.12918	0.0702778	0.0660426	No
ukbppp	CD226	Inverse variance weighted	IBD	7	-0.187494	0.102009	0.0660596	No
LarInt	CDH5	Wald ratio	IBD	1	-0.219301	0.119333	0.0661036	No
GenAss	CHL1	Wald ratio	UC	1	-0.217037	0.118131	0.0661725	No
ConGe	TEK	Wald ratio	UC	1	-0.0976172	0.0531385	0.0662051	No
GenAtl	TEK	Wald ratio	UC	1	-0.161068	0.0876786	0.0662051	No
ukbppp	HSD17B14	Inverse variance weighted	IBD	16	0.0742336	0.0404144	0.0662375	No
ukbppp	ADAMTS16	Inverse variance weighted	IBD	11	-0.137073	0.0746518	0.066334	No
ConGe	CHIT1	Wald ratio	CD	1	0.0519178	0.0282828	0.0664073	No
ukbppp	NID2	Wald ratio	IBD	1	-0.921864	0.502285	0.0664554	No
GenAss	TBCE	Wald ratio	CD	1	-0.240396	0.131023	0.0665406	No
LarInt	CEL	Inverse variance weighted	CD	2	-0.256394	0.139742	0.0665409	No
GenAss	SCARF1	Wald ratio	UC	1	-0.0802256	0.0437262	0.0665461	No
LarInt	ARHGAP25	Wald ratio	UC	1	0.272941	0.148824	0.0666552	No
LarInt	ADH7	Wald ratio	CD	1	0.366701	0.2	0.0667276	No
GenAtl	FLRT3	Wald ratio	UC	1	0.10455	0.0570455	0.0668393	No
GenAtl	ACP5	Wald ratio	CD	1	0.138949	0.0758333	0.0669072	No
ukbppp	DSG3	Inverse variance weighted	IBD	3	0.375591	0.205052	0.0669985	No
ukbppp	OSMR	Inverse variance weighted	UC	5	-0.215048	0.117415	0.0670225	No
LarInt	SMAP1	Wald ratio	CD	1	-0.149372	0.0815625	0.0670428	No
GenAss	IGFBP5	Wald ratio	CD	1	-0.199729	0.109074	0.0670811	No
ukbppp	HMBS	Inverse variance weighted	UC	3	0.302931	0.16544	0.0670906	No
GenArc	CD14	Wald ratio	CD	1	-0.254223	0.138868	0.0671491	No
ConGe	TNFAIP6	Wald ratio	IBD	1	-0.0787375	0.043038	0.0673265	No
GenAtl	TNFAIP6	Wald ratio	IBD	1	-0.0565478	0.0309091	0.0673265	No
ukbppp	ARHGEF10	Inverse variance weighted	CD	11	0.158235	0.0865019	0.0673599	No
GenAss	IGFBP7	Wald ratio	UC	1	0.166585	0.0910726	0.0673771	No
LarInt	IGFBP7	Wald ratio	UC	1	0.146332	0.08	0.0673771	No
ukbppp	KLK12	Inverse variance weighted	CD	5	0.224597	0.12281	0.0674276	No
ukbppp	PKN3	Wald ratio	CD	1	0.321617	0.1759	0.067489	No
ukbppp	LMOD1	Inverse variance weighted	UC	4	-0.193225	0.105713	0.0675748	No
ukbppp	RGMA	Inverse variance weighted	CD	5	0.166849	0.0913036	0.0676386	No
GenAtl	EPHB2	Wald ratio	UC	1	0.11918	0.0652459	0.0677561	No
ConGe	EPHB2	Wald ratio	UC	1	0.137429	0.0752363	0.0677561	No
ukbppp	VIT	Inverse variance weighted	CD	3	0.247989	0.135897	0.0680255	No
ukbppp	IL31RA	Inverse variance weighted	IBD	3	0.120749	0.0662142	0.0682105	No
ukbppp	CDCP1	Inverse variance weighted	UC	9	0.213473	0.117082	0.0682608	No
ukbppp	PLTP	Inverse variance weighted	CD	4	0.103775	0.0569256	0.0683045	No
ukbppp	LAYN	Inverse variance weighted	UC	3	-0.358347	0.196618	0.068371	No
LarInt	GDF15	Wald ratio	CD	1	-0.118664	0.0651111	0.0683825	No
GenEpi	CTSC	Wald ratio	UC	1	-0.0702058	0.0385263	0.0684123	No
ConGe	AGT	Wald ratio	IBD	1	0.107158	0.058806	0.0684203	No
ukbppp	PKD1	Inverse variance weighted	CD	7	-0.151219	0.0829929	0.0684448	No
GenAss	HGF	Wald ratio	IBD	1	0.224425	0.123243	0.0686084	No
ukbppp	LAMA4	Inverse variance weighted	UC	3	0.197483	0.108478	0.0686847	No
LarInt	THBS3	Wald ratio	UC	1	0.503214	0.276429	0.0686961	No
LarInt	SFRP1	Inverse variance weighted	CD	3	-0.191538	0.105227	0.0687237	No
GenAss	COMP	Wald ratio	IBD	1	0.374076	0.205549	0.0687763	No
GenAss	EPHB2	Wald ratio	UC	1	0.175137	0.0962534	0.0688289	No
ukbppp	PAPPA	Wald ratio	CD	1	0.900316	0.494893	0.068879	No
LarInt	ANGPT1	Wald ratio	UC	1	0.568536	0.312857	0.0691808	No
ukbppp	BANK1	Inverse variance weighted	CD	2	-0.585242	0.322188	0.0692996	No
ukbppp	VNN1	Inverse variance weighted	UC	23	0.0473239	0.0260543	0.0693157	No
ukbppp	SMPD3	Wald ratio	CD	1	-0.910868	0.501541	0.0693489	No
GenArc	PPT1	Wald ratio	UC	1	0.292636	0.161163	0.0694056	No
LarInt	YWHAB	Wald ratio	CD	1	-0.25723	0.141667	0.0694101	No
LarInt	TFPI2	Wald ratio	IBD	1	0.803683	0.442727	0.0694779	No
ukbppp	TOP2B	Wald ratio	CD	1	-0.541884	0.298546	0.0695118	No
GenAtl	CD109	Wald ratio	IBD	1	-0.0739137	0.0407317	0.0695782	No
GenAss	CHIT1	Inverse variance weighted	CD	2	0.0529974	0.0292055	0.0695794	No
LarInt	NIT2	Wald ratio	IBD	1	0.403699	0.2225	0.0696198	No
ukbppp	MNDA	Wald ratio	IBD	1	-0.749301	0.4131	0.069701	No
ukbppp	VNN1	Inverse variance weighted	IBD	23	0.0422968	0.0233207	0.0697236	No
ukbppp	VIT	Inverse variance weighted	IBD	3	0.263346	0.145213	0.0697523	No
GenMap	MMP8	Wald ratio	IBD	1	0.213547	0.117839	0.0699556	No
GenAss	MMP8	Wald ratio	IBD	1	0.133745	0.0738029	0.0699556	No
ukbppp	CERT	Wald ratio	UC	1	0.660618	0.364565	0.0699748	No
ukbppp	GFER	Wald ratio	IBD	1	-0.629565	0.347625	0.0701335	No
GenAtl	B3GAT3	Wald ratio	CD	1	0.106597	0.0588636	0.070154	No
ukbppp	NPTX2	Inverse variance weighted	IBD	2	-0.734058	0.405499	0.0702557	No
LarInt	CLIC5	Inverse variance weighted	CD	2	0.190354	0.105166	0.0702899	No
LarInt	SEMA4A	Wald ratio	IBD	1	0.190584	0.105294	0.0702941	No
ukbppp	IFNLR1	Inverse variance weighted	UC	3	-0.312288	0.172566	0.0703457	No
GenAss	DEFA1B	Inverse variance weighted	UC	2	-0.181043	0.10006	0.0703963	No
ukbppp	PVALB	Inverse variance weighted	CD	9	-0.153957	0.0851032	0.0704411	No
ukbppp	TIMP2	Inverse variance weighted	UC	2	0.352135	0.194661	0.0704563	No
LarInt	MVD	Inverse variance weighted	IBD	2	-0.411462	0.227476	0.0704799	No
GenAss	CYTL1	Inverse variance weighted	CD	2	-0.116077	0.0642427	0.0707847	No
ConGe	LYZ	Wald ratio	UC	1	-0.0570854	0.0315946	0.0707924	No
ukbppp	TNFAIP8L2	Wald ratio	CD	1	-0.758975	0.42016	0.0708568	No
GenAtl	CNTNAP2	Wald ratio	CD	1	-0.106278	0.0588372	0.0708696	No
GenAtl	CPZ	Wald ratio	CD	1	0.215785	0.119474	0.0708984	No
GenAss	IGFBP7	Wald ratio	IBD	1	0.130164	0.0720991	0.0710203	No
LarInt	IGFBP7	Wald ratio	IBD	1	0.114339	0.0633333	0.0710203	No
LarInt	SEMA6A	Wald ratio	UC	1	-0.781379	0.432857	0.0710489	No
LarInt	EFNA3	Wald ratio	UC	1	-0.884392	0.49	0.0710931	No
GenAss	COL18A1	Wald ratio	IBD	1	-0.247992	0.137626	0.0715558	No
ukbppp	MNDA	Wald ratio	UC	1	-0.938979	0.521179	0.0716013	No
ukbppp	WWP2	Inverse variance weighted	CD	3	-0.239352	0.132859	0.0716168	No
ukbppp	B3GNT7	Inverse variance weighted	CD	2	0.560271	0.311064	0.0716804	No
ukbppp	CLEC1B	Inverse variance weighted	CD	2	0.255203	0.14169	0.0716816	No
GenAss	NPTXR	Wald ratio	IBD	1	-0.127663	0.0708869	0.071712	No
ukbppp	MYBPC2	Wald ratio	IBD	1	-0.760303	0.422187	0.0717234	No
ukbppp	CD28	Inverse variance weighted	UC	4	-0.243308	0.135216	0.0719559	No
ukbppp	FDX1	Wald ratio	CD	1	-0.817188	0.454204	0.0719928	No
ukbppp	NRCAM	Inverse variance weighted	CD	4	-0.298936	0.166169	0.0720204	No
ukbppp	OPTC	Inverse variance weighted	IBD	7	-0.162455	0.0903226	0.0720809	No
ukbppp	IGFBP1	Wald ratio	IBD	1	0.668029	0.371589	0.0722146	No
LarInt	IGFBP1	Wald ratio	IBD	1	0.388766	0.21625	0.0722146	No
ukbppp	ITGAV	Inverse variance weighted	UC	3	-0.383756	0.213494	0.0722558	No
GenEpi	DRAXIN	Wald ratio	IBD	1	0.099758	0.0555	0.0722656	No
ConGe	CST3	Wald ratio	CD	1	0.131454	0.0731458	0.0723112	No
LarInt	LECT2	Inverse variance weighted	CD	2	0.0928187	0.0516515	0.0723325	No
LarInt	THBS2	Inverse variance weighted	CD	4	0.218713	0.121709	0.0723344	No
GenAss	CREB3L4	Wald ratio	UC	1	0.137407	0.0764933	0.0724425	No
GenAss	EFEMP1	Wald ratio	CD	1	-0.253278	0.14102	0.0724891	No
LarInt	CILP2	Wald ratio	UC	1	-0.702851	0.391429	0.0725572	No
GenAss	RET	Wald ratio	CD	1	0.115012	0.0640539	0.0725658	No
GenAtl	ASPN	Wald ratio	CD	1	0.0931847	0.0519149	0.0726615	No
GenAss	PSG5	Wald ratio	UC	1	-0.122621	0.068331	0.0727306	No
GenAss	TNFAIP6	Wald ratio	IBD	1	-0.0555409	0.0309571	0.0727935	No
LarInt	SPOCK3	Inverse variance weighted	UC	2	0.341379	0.190286	0.0728088	No
GenAtl	CRP	Wald ratio	CD	1	0.241101	0.134444	0.0729227	No
LarInt	CCL15	Inverse variance weighted	UC	3	-0.355555	0.198276	0.0729361	No
ukbppp	EZR	Inverse variance weighted	UC	2	-0.532734	0.297389	0.0732339	No
ukbppp	HNMT	Inverse variance weighted	CD	11	-0.120377	0.0672091	0.0732807	No
LarInt	ASPN	Wald ratio	CD	1	0.112054	0.0625641	0.0732893	No
LarInt	CXCL11	Wald ratio	IBD	1	0.150968	0.0843689	0.0735539	No
ukbppp	IL16	Wald ratio	CD	1	0.942859	0.527064	0.0736324	No
ukbppp	CA1	Inverse variance weighted	IBD	2	0.312609	0.174785	0.07369	No
ukbppp	ST13	Wald ratio	IBD	1	0.563997	0.315361	0.0737087	No
GenAss	CCL3	Wald ratio	CD	1	0.0870031	0.0486529	0.0737369	No
LarInt	CCL3	Wald ratio	CD	1	0.132493	0.0740909	0.0737369	No
GenAss	CCL18	Wald ratio	CD	1	0.0656766	0.0367269	0.0737369	No
LarInt	XCL2	Wald ratio	IBD	1	0.674263	0.377143	0.0738053	No
ukbppp	GP1BA	Wald ratio	CD	1	0.561243	0.313937	0.0738154	No
LarInt	CBR1	Wald ratio	CD	1	0.710772	0.397692	0.0738984	No
GenAss	VEGFC	Wald ratio	CD	1	0.103951	0.0581732	0.0739511	No
LarInt	VEGFC	Wald ratio	CD	1	0.519992	0.291	0.0739511	No
GenAtl	VEGFC	Wald ratio	CD	1	0.119539	0.0668966	0.0739511	No
GenAtl	PEAR1	Wald ratio	CD	1	-0.198167	0.110909	0.0739779	No
WhoSe	XCL1	Wald ratio	IBD	1	0.0732551	0.0410575	0.0743904	No
GenAss	EFEMP1	Wald ratio	UC	1	-0.232557	0.130377	0.0744694	No
ConGe	SPINT2	Wald ratio	IBD	1	0.0363306	0.0203801	0.0746437	No
ConGe	SIGLEC6	Wald ratio	IBD	1	0.0463957	0.0260337	0.0747262	No
ukbppp	PDIA5	Inverse variance weighted	UC	6	0.16864	0.0946314	0.0747381	No
LarInt	RTN4R	Inverse variance weighted	UC	4	0.106068	0.0595434	0.0748529	No
GenAtl	IL1RN	Wald ratio	IBD	1	-0.158413	0.0889474	0.0749173	No
LarInt	CPM	Inverse variance weighted	UC	2	-0.342159	0.192165	0.0749869	No
GenAtl	POSTN	Wald ratio	UC	1	-0.182801	0.102667	0.0749889	No
ukbppp	LMOD1	Inverse variance weighted	UC	4	-0.18134	0.101858	0.0750232	No
LarInt	LILRB2	Wald ratio	IBD	1	0.0407765	0.0229126	0.0751328	No
ukbppp	CAT	Inverse variance weighted	CD	3	0.235965	0.132647	0.0752561	No
LarInt	PAM	Inverse variance weighted	IBD	3	0.0546454	0.0307217	0.0752851	No
GenAtl	LSAMP	Wald ratio	CD	1	-0.203847	0.114615	0.0753163	No
GenAss	FAM3D	Wald ratio	IBD	1	0.125266	0.0704516	0.0753967	No
ukbppp	TMPRSS5	Inverse variance weighted	IBD	5	0.127885	0.0719316	0.0754254	No
GenAtl	CHL1	Wald ratio	UC	1	-0.182847	0.102857	0.0754563	No
GenAss	SLPI	Wald ratio	IBD	1	0.223765	0.125879	0.0754653	No
ukbppp	FGFBP1	Inverse variance weighted	UC	5	0.227026	0.127722	0.0754852	No
GenAss	HRG	Wald ratio	UC	1	0.0479625	0.0269965	0.0756312	No
GenAtl	CA3	Wald ratio	CD	1	-0.212283	0.119545	0.0757737	No
ukbppp	DUSP13	Inverse variance weighted	UC	4	0.476842	0.268561	0.0758076	No
LarInt	TALDO1	Wald ratio	UC	1	-0.677473	0.381667	0.0758914	No
ukbppp	ABHD14B	Inverse variance weighted	IBD	2	0.14622	0.0823988	0.0759734	No
ukbppp	ANG	Inverse variance weighted	IBD	2	-0.324754	0.183084	0.0760961	No
ukbppp	SUSD1	Inverse variance weighted	CD	3	0.351008	0.197902	0.0761217	No
ukbppp	C4BPB	Inverse variance weighted	UC	6	-0.147731	0.0832968	0.0761385	No
ukbppp	MAX	Wald ratio	IBD	1	-0.388904	0.219313	0.0761825	No
LarInt	FGFR3	Wald ratio	CD	1	-0.280587	0.158235	0.0761911	No
ConGe	LEPR	Wald ratio	IBD	1	-0.0273551	0.0154286	0.0762256	No
GenAss	FGFR3	Wald ratio	CD	1	-0.297567	0.167866	0.0762884	No
ukbppp	SELENOP	Wald ratio	UC	1	-0.415287	0.23428	0.0762938	No
ukbppp	BGLAP	Inverse variance weighted	CD	4	0.278427	0.157079	0.0763065	No
ukbppp	BRSK2	Inverse variance weighted	IBD	4	-0.196864	0.111099	0.0763991	No
ukbppp	PLXDC2	Inverse variance weighted	CD	6	0.510447	0.288112	0.076445	No
ukbppp	CHRDL2	Inverse variance weighted	IBD	6	-0.0915805	0.0517218	0.0766213	No
GenMap	CNTN1	Inverse variance weighted	IBD	2	0.122987	0.0694685	0.0766615	No
ukbppp	CD79B	Inverse variance weighted	UC	2	0.22977	0.129788	0.0766699	No
ukbppp	TMPRSS15	Inverse variance weighted	UC	2	-0.350346	0.197933	0.0767239	No
GenArc	CRP	Wald ratio	IBD	1	-0.278612	0.15745	0.0768071	No
GenArc	AP2A2	Wald ratio	UC	1	-0.58795	0.33227	0.0768112	No
ukbppp	PPP1R14A	Inverse variance weighted	UC	5	0.193327	0.109276	0.0768677	No
ukbppp	OPTC	Inverse variance weighted	UC	7	-0.210293	0.118867	0.0768707	No
ukbppp	FCGR2A	Inverse variance weighted	IBD	7	0.141952	0.0802409	0.0768814	No
ukbppp	IL10RA	Wald ratio	CD	1	-0.299651	0.169421	0.0769476	No
GenAtl	MXRA7	Wald ratio	UC	1	-0.166091	0.093913	0.0769665	No
GenAtl	IGFBP7	Wald ratio	IBD	1	0.0997164	0.0563889	0.0769992	No
ukbppp	NMI	Inverse variance weighted	CD	4	-0.58026	0.328177	0.0770388	No
LarInt	IL12RB1	Wald ratio	UC	1	-0.49505	0.28	0.0770549	No
ukbppp	NTF3	Inverse variance weighted	CD	6	0.18794	0.106353	0.0772064	No
GenAtl	ENPP5	Wald ratio	IBD	1	-0.0393687	0.0222785	0.0772082	No
LarInt	ENPP5	Wald ratio	IBD	1	-0.0431962	0.0244444	0.0772082	No
GenAss	ARL3	Wald ratio	IBD	1	0.143206	0.0810433	0.077222	No
LarInt	RNASE4	Wald ratio	CD	1	0.146435	0.0829032	0.0773391	No
GenAtl	TNFAIP6	Wald ratio	CD	1	-0.0741753	0.042	0.0773828	No
ConGe	TNFAIP6	Wald ratio	CD	1	-0.103282	0.058481	0.0773828	No
GenAss	SCUBE1	Wald ratio	IBD	1	0.166989	0.0945576	0.0773958	No
GenAss	UBASH3B	Wald ratio	CD	1	-0.301633	0.170807	0.0774071	No
LarInt	GATM	Wald ratio	CD	1	-0.247196	0.14	0.0774491	No
ukbppp	CPOX	Inverse variance weighted	CD	3	0.283249	0.160488	0.0775769	No
GenAss	POSTN	Wald ratio	UC	1	0.166183	0.0941813	0.0776467	No
WhoSe	MEP1B	Wald ratio	CD	1	0.0371006	0.021028	0.0776751	No
ukbppp	CD74	Wald ratio	CD	1	-0.954786	0.541163	0.0776777	No
ConGe	IGFBP7	Wald ratio	IBD	1	0.0828332	0.0469526	0.0777004	No
ukbppp	LGALS1	Inverse variance weighted	IBD	2	-0.432726	0.245323	0.0777487	No
GenAtl	CST6	Wald ratio	CD	1	-0.249828	0.141754	0.0780016	No
GenAtl	GNRH2	Wald ratio	UC	1	-0.212924	0.120833	0.0780472	No
GenAtl	LILRA4	Wald ratio	CD	1	0.188704	0.107097	0.0780708	No
GenAss	LILRA4	Wald ratio	CD	1	0.267938	0.152065	0.0780708	No
LarInt	ANXA4	Wald ratio	IBD	1	-0.132424	0.0751724	0.0781352	No
LarInt	NPTXR	Inverse variance weighted	IBD	2	-0.072303	0.0410585	0.0782424	No
ukbppp	IL6ST	Inverse variance weighted	CD	3	-0.235001	0.133498	0.0783514	No
GenAtl	LILRB2	Wald ratio	IBD	1	0.0362586	0.0206087	0.0785123	No
GenAss	LILRB2	Wald ratio	IBD	1	0.0452443	0.025716	0.0785123	No
ukbppp	FLRT2	Inverse variance weighted	CD	13	-0.16	0.0910338	0.0788176	No
ukbppp	XRCC4	Wald ratio	IBD	1	0.445767	0.253644	0.0788404	No
WhoSe	ACP5	Wald ratio	CD	1	0.140709	0.0800875	0.0789285	No
GenAtl	BPIFB1	Wald ratio	CD	1	0.0950036	0.0540909	0.0790253	No
LarInt	ARL3	Wald ratio	IBD	1	0.218769	0.124583	0.0790873	No
ukbppp	GNLY	Inverse variance weighted	UC	12	-0.126175	0.0718748	0.0791766	No
GenArc	QSOX2	Wald ratio	UC	1	-0.351934	0.200499	0.0792096	No
LarInt	GPNMB	Wald ratio	CD	1	-0.455481	0.2595	0.0792211	No
ukbppp	AFP	Inverse variance weighted	CD	4	0.196369	0.111896	0.0792739	No
LarInt	LILRA6	Inverse variance weighted	CD	5	-0.125422	0.0714897	0.0793619	No
GenAtl	MAPK13	Wald ratio	UC	1	-0.168416	0.096	0.0793727	No
ukbppp	MAPK13	Wald ratio	UC	1	-0.640048	0.364838	0.0793727	No
ukbppp	MAPKAPK2	Inverse variance weighted	UC	3	0.397762	0.226772	0.0794273	No
ukbppp	TGFB2	Wald ratio	UC	1	0.282746	0.161219	0.0794646	No
GenAtl	PRSS22	Wald ratio	UC	1	-0.135147	0.0770968	0.0796106	No
LarInt	MAPK9	Wald ratio	IBD	1	0.204438	0.116667	0.0797181	No
GenAtl	GPC1	Wald ratio	UC	1	0.143089	0.0816667	0.0797548	No
ConGe	LILRB2	Wald ratio	UC	1	0.0499492	0.028526	0.0799446	No
ukbppp	CASP9	Wald ratio	CD	1	0.492332	0.28119	0.0799655	No
LarInt	POFUT1	Wald ratio	CD	1	0.149061	0.0851563	0.0800417	No
GenAtl	POFUT1	Wald ratio	CD	1	0.119249	0.068125	0.0800417	No
ukbppp	CD207	Inverse variance weighted	CD	6	-0.143583	0.0820302	0.0800557	No
ukbppp	MTIF3	Inverse variance weighted	UC	2	-0.388404	0.221917	0.0800801	No
ukbppp	IL15RA	Inverse variance weighted	CD	15	-0.128287	0.0733084	0.0801242	No
LarInt	XRCC4	Wald ratio	IBD	1	0.307975	0.176	0.0801425	No
GenAtl	HBZ	Wald ratio	CD	1	0.0546639	0.03125	0.0802489	No
LarInt	HBZ	Wald ratio	CD	1	0.0650057	0.0371622	0.0802489	No
ukbppp	AKR1C4	Wald ratio	CD	1	-0.777936	0.444745	0.0802608	No
ConGe	LY9	Wald ratio	CD	1	0.100244	0.0573141	0.0802874	No
ukbppp	CPA1	Inverse variance weighted	CD	3	0.220808	0.126248	0.080289	No
LarInt	ALDH2	Wald ratio	IBD	1	0.410008	0.234444	0.0803172	No
LarInt	CADM3	Wald ratio	CD	1	0.888272	0.507931	0.0803247	No
LarInt	MAPRE2	Wald ratio	UC	1	-0.249339	0.142667	0.0805158	No
ukbppp	GUCA2A	Inverse variance weighted	CD	5	-0.167506	0.0958439	0.0805172	No
LarInt	TNFRSF21	Inverse variance weighted	IBD	2	-0.246045	0.140808	0.0805717	No
GenEpi	CD200R1	Wald ratio	CD	1	0.064461	0.0368927	0.0805925	No
GenAtl	AMY1C	Inverse variance weighted	UC	3	-0.0565357	0.0323649	0.0806687	No
ukbppp	C7	Inverse variance weighted	UC	13	-0.109639	0.0627787	0.080735	No
ukbppp	ALDH1A1	Inverse variance weighted	CD	2	0.718847	0.411813	0.0808868	No
GenAtl	CBLN1	Wald ratio	UC	1	0.0513908	0.0294444	0.0809241	No
GenAtl	CHRDL2	Wald ratio	IBD	1	-0.118283	0.0678125	0.0811133	No
MapOf	CCL4	Wald ratio	CD	1	-0.132348	0.0758824	0.0811375	No
ukbppp	TST	Inverse variance weighted	CD	3	-0.530666	0.304299	0.0811772	No
LarInt	EVA1C	Wald ratio	UC	1	-0.552876	0.317143	0.0812809	No
ConGe	LILRB2	Wald ratio	IBD	1	0.0403002	0.0231177	0.081288	No
ukbppp	FABP3	Inverse variance weighted	CD	4	0.378233	0.217034	0.0813801	No
GenAtl	HPGDS	Wald ratio	CD	1	-0.0922827	0.0529545	0.0813899	No
ukbppp	CST6	Inverse variance weighted	CD	2	-0.218507	0.125436	0.081513	No
LarInt	F2	Wald ratio	IBD	1	-0.269069	0.154545	0.0816774	No
LarInt	CADM1	Wald ratio	CD	1	-0.313321	0.18	0.0817414	No
ukbppp	TFRC	Wald ratio	UC	1	-0.810044	0.465429	0.0817845	No
LarInt	AOC2	Wald ratio	IBD	1	-0.894724	0.514118	0.0818048	No
ukbppp	SV2A	Wald ratio	UC	1	0.239783	0.137793	0.0818293	No
GenAss	PPIE	Wald ratio	IBD	1	0.117496	0.0675715	0.0820638	No
LarInt	MPPED2	Wald ratio	UC	1	0.307504	0.176875	0.0821156	No
GenAss	FAM177A1	Wald ratio	UC	1	0.0736763	0.0423939	0.082229	No
GenMap	SAA1	Wald ratio	CD	1	0.0907336	0.0522727	0.0826041	No
ukbppp	C7	Inverse variance weighted	CD	13	-0.125274	0.0721737	0.0826125	No
GenAtl	WISP1	Wald ratio	UC	1	-0.0847055	0.0488235	0.0827529	No
ukbppp	EHD3	Wald ratio	IBD	1	0.176331	0.101645	0.0827806	No
ukbppp	APOA1	Inverse variance weighted	IBD	2	-0.447187	0.2578	0.0828072	No
ukbppp	ST13	Wald ratio	CD	1	0.749496	0.43223	0.0829143	No
LarInt	TDGF1	Wald ratio	UC	1	-0.264999	0.152857	0.0829828	No
LarInt	GOLM1	Wald ratio	IBD	1	0.130812	0.0754651	0.0830237	No
WhoSe	NPTXR	Wald ratio	IBD	1	-0.0601327	0.0346916	0.0830336	No
ukbppp	FKBP4	Wald ratio	UC	1	0.735833	0.424765	0.083215	No
GenAss	CD109	Wald ratio	IBD	1	-0.0558093	0.0322206	0.0832555	No
GenAss	ZG16B	Wald ratio	CD	1	-0.298463	0.172327	0.0832814	No
ukbppp	LPCAT2	Wald ratio	IBD	1	0.2614	0.151073	0.0835784	No
ukbppp	DTX3	Inverse variance weighted	IBD	2	-0.293741	0.169889	0.0838055	No
GenAss	POFUT1	Wald ratio	CD	1	0.099751	0.0577111	0.0839067	No
ukbppp	PXDNL	Inverse variance weighted	UC	7	-0.136227	0.0788171	0.0839166	No
LarInt	GPC1	Wald ratio	UC	1	0.0957216	0.0553968	0.0840016	No
ukbppp	TNFRSF11B	Inverse variance weighted	IBD	11	0.112436	0.0650955	0.0841242	No
LarInt	NRXN3	Inverse variance weighted	CD	3	0.190119	0.110114	0.084245	No
GenAss	PEBP1	Wald ratio	CD	1	-0.0935847	0.0542036	0.0842501	No
GenAtl	PEAR1	Wald ratio	UC	1	-0.17411	0.100909	0.084452	No
LarInt	PLCG2	Inverse variance weighted	CD	3	0.27275	0.158131	0.0845576	No
LarInt	CST3	Wald ratio	CD	1	0.199998	0.116	0.0846867	No
LarInt	RNASE3	Wald ratio	CD	1	-0.131575	0.0763158	0.084692	No
ukbppp	ARHGAP25	Inverse variance weighted	UC	2	0.340161	0.197311	0.0847101	No
ukbppp	ADH4	Wald ratio	UC	1	0.287601	0.166867	0.0847911	No
ukbppp	CNTN2	Inverse variance weighted	UC	5	-0.0456729	0.0265035	0.0848381	No
LarInt	ANXA2	Inverse variance weighted	CD	3	-0.0877091	0.0509045	0.0848865	No
ukbppp	IL17F	Inverse variance weighted	CD	3	-0.295448	0.171482	0.0849058	No
GenAss	FLRT3	Wald ratio	UC	1	0.0600361	0.0348489	0.0849328	No
LarInt	ITIH1	Wald ratio	IBD	1	0.0584343	0.0339216	0.0849554	No
GenAtl	ITIH1	Wald ratio	IBD	1	0.0458485	0.0266154	0.0849554	No
GenAtl	HGF	Wald ratio	UC	1	0.228444	0.132632	0.0849984	No
ukbppp	PLEKHO1	Wald ratio	IBD	1	-0.500547	0.290631	0.0850193	No
GenAss	RET	Wald ratio	UC	1	0.102633	0.0596023	0.0850763	No
ukbppp	GAS6	Inverse variance weighted	UC	2	-0.451717	0.262422	0.0851897	No
LarInt	F10	Inverse variance weighted	UC	2	-0.271766	0.157905	0.0852365	No
LarInt	ENG	Wald ratio	CD	1	-0.283337	0.164667	0.0853111	No
ukbppp	AOC3	Wald ratio	IBD	1	0.173767	0.101017	0.0854015	No
LarInt	CNTN4	Inverse variance weighted	UC	5	-0.15449	0.0898174	0.0854244	No
ukbppp	MMP3	Wald ratio	UC	1	-1.82686	1.06247	0.0855332	No
ukbppp	CCL2	Wald ratio	IBD	1	-0.4963	0.288684	0.0855819	No
ukbppp	KIR2DL3	Inverse variance weighted	CD	7	0.158125	0.0920418	0.085802	No
ukbppp	CFHR5	Inverse variance weighted	CD	2	0.720279	0.41928	0.0858158	No
ukbppp	FCRL6	Inverse variance weighted	IBD	8	-0.312394	0.181924	0.0859483	No
GenAss	CX3CL1	Wald ratio	UC	1	0.296065	0.172436	0.0859873	No
ukbppp	FAM172A	Inverse variance weighted	IBD	2	0.203869	0.118755	0.0860293	No
ukbppp	DPP10	Wald ratio	UC	1	-0.603517	0.351599	0.0860723	No
ukbppp	CNTN4	Inverse variance weighted	CD	8	0.171272	0.0997941	0.0861162	No
LarInt	GAA	Wald ratio	IBD	1	-0.0972231	0.0566667	0.0862168	No
GenAtl	SFRP1	Wald ratio	IBD	1	-0.304281	0.177357	0.0862275	No
LarInt	PAICS	Wald ratio	IBD	1	0.437899	0.255263	0.0862572	No
LarInt	POLM	Inverse variance weighted	CD	2	0.296491	0.172861	0.0863101	No
ukbppp	RALY	Wald ratio	CD	1	-0.553332	0.322689	0.0863907	No
ukbppp	DNM1	Wald ratio	CD	1	-1.18957	0.693886	0.0864639	No
GenAtl	APCS	Wald ratio	IBD	1	-0.113454	0.0661905	0.0865198	No
ukbppp	DSG2	Inverse variance weighted	IBD	8	0.115515	0.0674366	0.0867237	No
LarInt	MAPK8	Wald ratio	UC	1	-0.633385	0.37	0.0869241	No
LarInt	ARHGAP25	Wald ratio	IBD	1	0.202383	0.118235	0.0869526	No
GenMap	SERPINA10	Inverse variance weighted	IBD	5	-0.0447883	0.0261665	0.0869585	No
ukbppp	SERPINE2	Inverse variance weighted	IBD	10	0.165862	0.0969204	0.0870215	No
LarInt	CREB3L4	Wald ratio	UC	1	0.18052	0.1055	0.0870645	No
ukbppp	CIAPIN1	Wald ratio	UC	1	-0.647153	0.378211	0.0870645	No
GenAtl	POGLUT1	Wald ratio	UC	1	0.185142	0.108205	0.0870767	No
ukbppp	DNAJC21	Inverse variance weighted	UC	2	-0.315829	0.184588	0.0870818	No
ukbppp	ZP3	Wald ratio	CD	1	-0.295818	0.173032	0.0873371	No
GenAss	ADH4	Wald ratio	UC	1	0.234445	0.137161	0.0874004	No
GenAtl	PPIE	Wald ratio	IBD	1	0.0786913	0.0460526	0.0875018	No
ConGe	EMR2	Wald ratio	UC	1	-0.147818	0.086532	0.0875901	No
LarInt	NUDT5	Wald ratio	IBD	1	-0.40997	0.24	0.0875977	No
ukbppp	SHISA5	Inverse variance weighted	CD	5	-0.364615	0.213513	0.0876929	No
ukbppp	IGFBP4	Wald ratio	IBD	1	0.758136	0.44405	0.087762	No
GenAtl	PGM1	Wald ratio	UC	1	-0.158953	0.0931034	0.0877718	No
LarInt	NRXN3	Inverse variance weighted	CD	4	0.198736	0.116435	0.0878517	No
GenAtl	IL11RA	Wald ratio	CD	1	0.158243	0.0927451	0.0879679	No
GenAss	CAPG	Wald ratio	IBD	1	0.11304	0.0662677	0.0880425	No
ukbppp	LRRFIP1	Inverse variance weighted	UC	2	0.486551	0.285237	0.0880501	No
WhoSe	SIRPA	Wald ratio	IBD	1	0.0743536	0.0435897	0.0880528	No
GenMap	MMP8	Wald ratio	UC	1	0.248362	0.145626	0.0881055	No
GenAss	MMP8	Wald ratio	UC	1	0.15555	0.0912062	0.0881055	No
LarInt	GSS	Wald ratio	IBD	1	0.134095	0.0786364	0.088147	No
ukbppp	PRDX3	Wald ratio	UC	1	0.599388	0.351585	0.0882289	No
ukbppp	F3	Inverse variance weighted	IBD	9	0.129077	0.0757204	0.0882578	No
ConGe	SIGLEC14	Wald ratio	UC	1	-0.0464215	0.0272358	0.0883008	No
GenAtl	PRSS22	Wald ratio	IBD	1	-0.102249	0.06	0.088354	No
LarInt	PCDH10	Inverse variance weighted	UC	2	0.261127	0.153231	0.0883543	No
GenMap	SERPINA10	Inverse variance weighted	UC	5	-0.0562169	0.0329977	0.088445	No
ConGe	MFGE8	Wald ratio	IBD	1	0.0984267	0.0577778	0.0884673	No
LarInt	LSAMP	Wald ratio	IBD	1	-0.201005	0.118	0.0884872	No
ukbppp	ABHD14B	Inverse variance weighted	UC	2	0.173681	0.102061	0.0888058	No
LarInt	FAM213A	Wald ratio	IBD	1	-0.323326	0.19	0.0888091	No
LarInt	HYAL1	Inverse variance weighted	UC	2	-0.349428	0.205355	0.0888342	No
ukbppp	MSLN	Inverse variance weighted	UC	6	-0.174544	0.102579	0.0888387	No
ukbppp	QPCT	Inverse variance weighted	UC	7	-0.199868	0.117466	0.0888486	No
ukbppp	RNASE1	Inverse variance weighted	CD	4	-0.169572	0.0997053	0.0889934	No
ukbppp	SKAP1	Wald ratio	IBD	1	-0.536327	0.315446	0.08909	No
GenAss	NCAM2	Inverse variance weighted	IBD	2	-0.0960121	0.0564719	0.0890981	No
ukbppp	PEAR1	Inverse variance weighted	CD	5	-0.172545	0.10149	0.0891078	No
ukbppp	GPA33	Inverse variance weighted	IBD	3	-0.144436	0.0849984	0.0892661	No
ukbppp	CD48	Inverse variance weighted	CD	6	-0.224421	0.132071	0.0892737	No
GenAss	H6PD	Wald ratio	CD	1	0.0821484	0.0483531	0.0893326	No
ukbppp	TRDMT1	Inverse variance weighted	CD	2	-0.249666	0.146972	0.0893684	No
LarInt	PPT1	Wald ratio	IBD	1	0.197472	0.11625	0.089378	No
GenAtl	UCMA	Wald ratio	UC	1	0.10796	0.0635593	0.0894011	No
ukbppp	FLRT2	Inverse variance weighted	UC	13	0.130847	0.077035	0.0894064	No
ukbppp	RTN4R	Inverse variance weighted	UC	7	0.152209	0.0896584	0.0895722	No
ukbppp	GDNF	Inverse variance weighted	IBD	9	0.165407	0.0974838	0.0897408	No
LarInt	SLAMF7	Wald ratio	UC	1	0.0475573	0.0280315	0.0897785	No
WhoSe	SLAMF7	Wald ratio	UC	1	0.075309	0.044389	0.0897785	No
GenAtl	SLAMF7	Wald ratio	UC	1	0.0479348	0.028254	0.0897785	No
ukbppp	SERPINH1	Inverse variance weighted	UC	4	-0.198367	0.116932	0.0898041	No
LarInt	NPDC1	Wald ratio	UC	1	0.793326	0.467778	0.0898962	No
ukbppp	ALPP	Inverse variance weighted	UC	2	0.332082	0.195823	0.0899188	No
ukbppp	GNPDA1	Inverse variance weighted	UC	3	0.255664	0.150766	0.0899286	No
LarInt	PIP	Inverse variance weighted	CD	4	0.0815374	0.0481047	0.0900759	No
ukbppp	YOD1	Wald ratio	UC	1	0.345815	0.204078	0.0901659	No
ukbppp	ARSB	Inverse variance weighted	IBD	6	-0.14795	0.0873329	0.0902479	No
GenAtl	DPP7	Wald ratio	IBD	1	0.0997164	0.0588889	0.0903989	No
ukbppp	FKBP5	Inverse variance weighted	IBD	2	-0.169713	0.100284	0.0905863	No
GenAss	MGAT2	Wald ratio	CD	1	-0.218927	0.129407	0.0906905	No
ukbppp	CCL27	Inverse variance weighted	UC	3	-0.152954	0.090439	0.0907913	No
LarInt	TEC	Wald ratio	CD	1	0.353607	0.209091	0.0908053	No
ukbppp	DTD1	Wald ratio	CD	1	-0.237808	0.140621	0.0908114	No
ukbppp	LY96	Inverse variance weighted	UC	3	0.473003	0.279697	0.0908129	No
ConGe	IL12RB1	Wald ratio	UC	1	-0.0504637	0.0298547	0.0909687	No
ConGe	IL18RAP	Wald ratio	CD	1	-0.0853507	0.0505155	0.0911053	No
ukbppp	BSG	Inverse variance weighted	CD	3	0.374189	0.221571	0.0912569	No
LarInt	GZMM	Wald ratio	CD	1	1.84455	1.09273	0.0914074	No
ukbppp	ADD1	Inverse variance weighted	CD	3	0.259259	0.153632	0.0915014	No
ConGe	KLK12	Wald ratio	IBD	1	0.047495	0.0281461	0.0915183	No
ukbppp	GSN	Inverse variance weighted	IBD	2	-0.191667	0.113596	0.0915523	No
ConGe	FCN2	Wald ratio	CD	1	-0.12654	0.075	0.0915638	No
GenAss	PIP	Wald ratio	IBD	1	0.133877	0.0793526	0.0915802	No
LarInt	PLCG1	Wald ratio	UC	1	0.508516	0.301429	0.0915997	No
GenAtl	RNASE2	Wald ratio	IBD	1	0.11876	0.0704167	0.0916933	No
ukbppp	GRPEL1	Wald ratio	CD	1	0.919835	0.545863	0.0919686	No
LarInt	LY9	Wald ratio	IBD	1	0.0936156	0.0555556	0.0919731	No
ukbppp	COL6A3	Inverse variance weighted	UC	3	0.343977	0.204155	0.0920112	No
GenAss	NPW	Wald ratio	IBD	1	-0.0772832	0.0458742	0.092051	No
LarInt	PECR	Wald ratio	IBD	1	0.344668	0.204667	0.0921729	No
LarInt	CD58	Inverse variance weighted	UC	2	0.222942	0.132425	0.0922729	No
ConGe	IL7R	Wald ratio	CD	1	0.0910572	0.0541176	0.0924568	No
MapOf	TNFRSF11B	Wald ratio	UC	1	0.197235	0.117222	0.0924577	No
LarInt	ZG16B	Wald ratio	CD	1	-0.232753	0.138333	0.0924622	No
LarInt	PXDN	Inverse variance weighted	IBD	2	0.202485	0.120513	0.0929189	No
ukbppp	ANGPTL3	Inverse variance weighted	UC	8	0.274866	0.163637	0.0930087	No
ukbppp	CA3	Inverse variance weighted	UC	6	-0.179407	0.10682	0.093049	No
LarInt	ADAM23	Inverse variance weighted	IBD	3	-0.0654498	0.0389781	0.0931242	No
ukbppp	HGFAC	Wald ratio	CD	1	-0.142436	0.0848359	0.0931592	No
LarInt	CD109	Wald ratio	IBD	1	-0.0542283	0.0323077	0.0932507	No
ukbppp	TWF2	Wald ratio	IBD	1	-0.497245	0.296245	0.0932507	No
LarInt	SIRPB1	Wald ratio	IBD	1	0.0344588	0.0205435	0.0934721	No
GenAss	NPNT	Wald ratio	CD	1	0.173782	0.103647	0.0936063	No
LarInt	NPNT	Wald ratio	CD	1	0.274975	0.164	0.0936063	No
ukbppp	MAX	Wald ratio	CD	1	-0.502328	0.299643	0.0936557	No
GenAtl	KIAA1161	Wald ratio	UC	1	0.118382	0.0706452	0.0937928	No
LarInt	CRISP2	Inverse variance weighted	IBD	2	-0.0503836	0.030069	0.0938162	No
GenAss	PLXNA1	Wald ratio	UC	1	0.206068	0.12299	0.0938396	No
LarInt	PATE4	Wald ratio	UC	1	0.297702	0.177692	0.0938595	No
ukbppp	PFKFB2	Inverse variance weighted	UC	2	0.188365	0.112472	0.0939791	No
ukbppp	LHB	Wald ratio	IBD	1	0.755791	0.451477	0.0941223	No
ukbppp	TCTN3	Inverse variance weighted	UC	2	0.440531	0.263176	0.09415	No
ukbppp	CD226	Inverse variance weighted	UC	7	-0.215788	0.128942	0.0942225	No
ukbppp	CCL22	Inverse variance weighted	CD	5	-0.190147	0.11366	0.0943384	No
LarInt	ENPP2	Wald ratio	UC	1	-0.330009	0.197273	0.0943554	No
[truncated: 12,113 more rows]

## Sheet: Supplementary Table 5
Source	Protein	Instruments	IBD			CD			UC
			β	SE	P	β	SE	P	β	SE	P
ukbppp	CEBPB	rs4811031	1.57295	0.355868	9.86832e-06	1.28389	0.49153	0.00900069	1.69869	0.446309	0.00014119
ukbppp	CEP43	rs2237276	1.48124	0.25734	8.61516e-09	2.26556	0.349248	8.75776e-11	0.92518	0.323207	0.00420316
ukbppp	CSF3	rs3859192	-1.22473	0.229548	9.53342e-08	-1.17603	0.313265	0.000173969	-1.2234	0.28761	2.10289e-05
ukbppp	DAG1	rs11711536	2.7219	0.297393	5.56091e-20	2.81438	0.404925	3.64321e-12	2.6059	0.373001	2.82218e-12
GenAss	ERAP2	rs2927608	0.0815688	0.0150322	5.75e-08	0.133511	0.0204581	6.75e-11	0.0444732	0.0190349	0.0194703
GenAtl	ERAP2	rs2927608	0.0873369	0.0160952	5.75e-08	0.142952	0.0219048	6.75e-11	0.0476181	0.020381	0.0194703
LarInt	FCGR2A	rs115264949	-0.330657	0.758125	0.662727	0.703113	0.975	0.470823	-1.43187	1.0125	0.157306
GenAtl	FCGR2A	rs1801274	-0.101775	0.0139516	2.99e-13	-0.041372	0.0190323	0.0297214	-0.147497	0.0175	3.5e-17
LarInt	FCGR2A	rs1801274	-0.101775	0.0139516	2.99e-13	-0.041372	0.0190323	0.0297214	-0.147497	0.0175	3.5e-17
WhoSe	FCGR2B	rs1801274	-0.122051	0.0167311	2.99e-13	-0.0496144	0.022824	0.0297214	-0.176882	0.0209865	3.5e-17
LarInt	FCGR2B	rs1801274	-0.257553	0.0353061	2.99e-13	-0.104697	0.0481633	0.0297214	-0.373257	0.0442857	3.5e-17
GenAss	HGFAC	rs2498323	-0.0739875	0.0173372	1.98e-05	-0.068801	0.0235639	0.00350293	-0.0769819	0.0218546	0.000427565
GenAss	HGFAC	rs4690014	-0.0669682	0.0526549	0.203433	-0.102458	0.0724005	0.157023	-0.034345	0.0661048	0.603374
ukbppp	IFNG	rs10492197	1.99716	0.39751	5.05636e-07	1.7566	0.542709	0.00120912	2.10899	0.504624	2.92375e-05
ukbppp	IL10	rs3024495	-1.50823	0.157863	1.24772e-21	-1.25863	0.215462	5.1717e-09	-1.67035	0.196262	1.72742e-17
LarInt	IL12B	rs10043720	0.417571	0.0456098	5.42e-20	0.504878	0.062439	6.17e-16	0.348539	0.0570732	1.02e-09
GenAss	IL12RB2	rs12139687	0.529542	0.112131	2.33e-06	0.359058	0.152317	0.0184076	0.598225	0.141298	2.29787e-05
GenAtl	IL18R1	rs1420106	0.120004	0.0213187	1.81e-08	0.167033	0.0287912	6.57e-09	0.0915407	0.027033	0.000708522
GenAss	IL18R1	rs1861246	0.195805	0.037535	1.82e-07	0.281131	0.0508851	3.3e-08	0.145102	0.0475959	0.0022989
ConGe	IL18R1	rs2058622	0.107534	0.019598	4.09e-08	0.151459	0.0264322	1e-08	0.0812023	0.0247236	0.00102199
GenAtl	IL1RL1	rs10179654	0.10941	0.0197647	3.1e-08	0.138119	0.0268235	2.62e-07	0.0925886	0.0250588	0.000220017
ukbppp	IL1RL1	rs10179654	0.156533	0.0282774	3.10131e-08	0.197607	0.0383765	2.61646e-07	0.132467	0.0358517	0.000220017
GenAss	IL1RL1	rs11676124	0.158466	0.0287217	3.44e-08	0.202369	0.0387908	1.82e-07	0.126778	0.0363148	0.000481085
WhoSe	IL1RL1	rs12470864	0.145128	0.0278302	1.84e-07	0.18978	0.0378931	5.49e-07	0.114156	0.0350629	0.00113097
ConGe	IL1RL1	rs12712135	0.133189	0.0245614	5.87e-08	0.17295	0.0333333	2.12e-07	0.110376	0.0309942	0.000369193
LarInt	IL1RL1	rs13020553	0.211863	0.0406977	1.93e-07	0.266274	0.0555814	1.66e-06	0.176286	0.0513953	0.000603581
MapOf	IL1RL1	rs1420101	0.163097	0.0301724	6.46e-08	0.195872	0.0410345	1.81e-06	0.140691	0.0381034	0.000222205
ukbppp	IL1RL1	rs33988363	-0.144607	0.30792	0.638622	-0.553137	0.413754	0.181264	-0.118027	0.397639	0.766605
ukbppp	IL1RL1	rs59608009	-0.123803	0.23009	0.590534	-0.25341	0.30988	0.413489	-0.0943585	0.292915	0.747349
ukbppp	IL1RL1	rs75293791	0.418739	0.270293	0.121333	0.267871	0.379217	0.479953	0.252819	0.327848	0.440619
ConGe	IL23R	rs11209026	0.978827	0.0568733	2.21e-66	1.34124	0.0861186	1.09e-54	0.757005	0.0696766	1.7e-27
GenAss	IL23R	rs113155999	1.89531	0.121437	6.49e-55	2.71873	0.185101	7.71e-49	1.42695	0.1478	4.7e-22
GenAtl	IL23R	rs11581607	1.72907	0.100476	2.28e-66	2.35783	0.152143	3.61e-54	1.33859	0.123333	1.92e-27
ukbppp	LIF	rs713875	-1.93528	0.366246	1.26324e-07	-2.41415	0.498442	1.27642e-06	-1.45856	0.4616	0.00157886
LarInt	MAPKAPK2	rs4256810	0.421121	0.0988889	2.05783e-05	0.181086	0.135	0.179798	0.595533	0.125	1.9e-06
ConGe	MAPKAPK2	rs6669284	0.232525	0.054908	2.28751e-05	0.100305	0.0745399	0.178413	0.329448	0.0690184	1.81e-06
LarInt	MST1	rs1131095	-0.142273	0.0143902	4.75e-23	-0.142515	0.0195935	3.5e-13	-0.143175	0.0181301	2.86e-15
ConGe	MST1	rs9858542	-0.134721	0.0136259	4.73e-23	-0.134644	0.0185527	3.95e-13	-0.135645	0.0171671	2.76e-15
ukbppp	PARK7	rs3766606	-0.691844	0.113631	1.13957e-09	-0.467006	0.156302	0.00280962	-0.775768	0.142878	5.64813e-08
ukbppp	PARK7	rs6684255	-0.838898	0.391543	0.0321499	-1.18408	0.537012	0.0274585	-0.742355	0.489429	0.129323
GenAtl	PGM1	rs1126728	-0.27895	0.0744828	0.000180274	-0.462424	0.103793	8.38e-06	-0.158953	0.0931034	0.0877718
LarInt	RNASET2	rs3734246	-0.232477	0.3625	0.521318	-0.133344	0.520833	0.797935	-0.60337	0.438333	0.168664
LarInt	RNASET2	rs3756838	-0.270664	0.068	6.8813e-05	-0.481687	0.0936667	2.71e-07	-0.111994	0.0853333	0.189375
ukbppp	TNFRSF14	rs2495366	-0.80053	0.150705	1.08484e-07	-0.205553	0.204715	0.315333	-1.19344	0.189905	3.29115e-10
ukbppp	TNFRSF6B	rs1107953	-0.542626	0.425544	0.202261	-0.583828	0.583838	0.317319	-0.316545	0.532444	0.552169
ukbppp	TNFRSF6B	rs115610405	-0.227451	0.191648	0.2353	-0.0429492	0.266269	0.871857	-0.23818	0.236531	0.313949
ukbppp	TNFRSF6B	rs117238689	-0.733253	0.316645	0.0205748	-0.683567	0.435596	0.116585	-0.84213	0.39427	0.0326859
ukbppp	TNFRSF6B	rs12481368	-0.0998168	0.323323	0.757534	0.141048	0.433656	0.74499	-0.239853	0.41063	0.559146
ukbppp	TNFRSF6B	rs142880905	-0.623869	0.42649	0.143523	-0.62499	0.595971	0.294321	-0.772165	0.520708	0.138098
ukbppp	TNFRSF6B	rs145832440	-1.24234	0.347789	0.00035411	-1.36395	0.475765	0.00414585	-1.17644	0.435799	0.00694432
ukbppp	TNFRSF6B	rs185781576	-0.3191	0.3983	0.423042	-1.12432	0.50604	0.0262971	0.234257	0.520681	0.652779
ukbppp	TNFRSF6B	rs4083754	-0.756118	0.105447	7.4661e-13	-0.79159	0.145427	5.23229e-08	-0.630162	0.132433	1.95192e-06
ukbppp	TNFRSF6B	rs41278200	-0.932641	0.42115	0.0267936	-0.661567	0.554802	0.23309	-1.21824	0.536533	0.0231728
ukbppp	TNFRSF6B	rs41309935	-1.57036	2.37614	0.508685	-1.25524	2.88456	0.663449	1.58231	4.25778	0.71017
ukbppp	TNFRSF6B	rs430939	-0.590265	0.317057	0.0626451	-0.280189	0.435809	0.520277	-0.478433	0.397762	0.229049
ukbppp	TNFRSF6B	rs56166058	-0.349503	0.156414	0.0254517	-0.200839	0.218851	0.358776	-0.440254	0.195678	0.024456
ukbppp	TNFRSF6B	rs61736615	-0.421489	0.241955	0.0815065	-0.656539	0.327351	0.0448979	-0.235533	0.303477	0.43768
ukbppp	TNFRSF6B	rs62219908	-0.711937	0.305492	0.0197817	-0.992405	0.398104	0.0126731	-0.679832	0.391673	0.0826144
ukbppp	TNFRSF6B	rs73134056	-0.081846	0.203942	0.688184	-0.522214	0.27619	0.058654	0.237341	0.257899	0.357425
ukbppp	TNFRSF6B	rs74982598	-0.550985	0.385905	0.153357	0.161221	0.542044	0.766138	-0.760381	0.474764	0.109245
ukbppp	TNFRSF9	rs11120997	0.585656	0.40393	0.147088	0.585656	0.40393	0.147088	0.5099	0.509961	0.317368
ukbppp	TNFRSF9	rs2493214	0.578592	0.115206	5.10744e-07	0.331223	0.15738	0.0353255	0.705648	0.145036	1.14272e-06
ukbppp	TNFSF11	rs2062305	0.372748	0.150181	0.0130652	0.973495	0.204711	1.97997e-06	-0.136793	0.189514	0.470413
LarInt	TNFSF15	rs56339337	-1.87856	0.337143	2.52e-08	-2.35856	0.454286	2.08e-07	-1.52707	0.425714	0.000334401

## Sheet: Supplementary Table 6
Source	Protein	Method	Outcome	Numbers of SNP	β	SE	P	Significant or not
ukbppp	ENTR1	Weighted median	CD	6	-0.519011	0.105355	8.3798e-07	Yes
ukbppp	ENTR1	Weighted median	IBD	6	-0.33128	0.0840507	8.09972e-05	Yes
ukbppp	IFNGR1	Weighted median	CD	4	-0.430768	0.125697	0.000610201	No
ukbppp	ICAM5	Weighted median	CD	7	0.148322	0.0433406	0.000621056	No
ukbppp	TNFRSF4	Weighted median	IBD	4	-0.528498	0.165293	0.00138704	No
ukbppp	CXCL8	Wald ratio	IBD	1	0.681601	0.222986	0.00223787	No
ukbppp	CXCL8	Wald ratio	IBD	1	0.692095	0.228374	0.00244123	No
ukbppp	ICAM5	Weighted median	IBD	7	0.0915824	0.0304104	0.00259921	No
ukbppp	CD28	Weighted median	IBD	4	-0.224628	0.0762228	0.0032088	No
ukbppp	IL19	Weighted median	UC	3	-1.00871	0.346936	0.00364357	No
ukbppp	AGXT	MR Egger	UC	8	-1.15548	0.253198	0.00383653	No
ukbppp	TNR	MR Egger	UC	14	-0.771757	0.228111	0.00543542	No
ukbppp	PRAP1	Weighted median	IBD	8	0.191771	0.0692306	0.00560502	No
ukbppp	ANXA2	MR Egger	IBD	13	0.452467	0.1328	0.00585481	No
ukbppp	TST	Weighted median	CD	3	-0.534923	0.197161	0.00666522	No
ukbppp	ADAMTSL4	Weighted median	IBD	8	-0.233817	0.0866281	0.00695303	No
ukbppp	NOTCH2	Weighted median	IBD	3	0.441145	0.163463	0.00696017	No
ukbppp	ENTR1	Weighted median	UC	6	-0.246705	0.0926467	0.00774799	No
ukbppp	PDIA5	Weighted median	IBD	6	0.17691	0.0666073	0.00790699	No
ukbppp	TNFRSF4	Weighted median	UC	4	-0.533264	0.201607	0.00816757	No
ukbppp	PDCD1	Weighted median	IBD	7	-0.255035	0.0972752	0.00874688	No
ukbppp	CNPY4	Weighted median	UC	4	-0.301426	0.115303	0.00894356	No
ukbppp	KLK10	Weighted median	CD	7	0.371053	0.14411	0.0100303	No
ukbppp	AGXT	MR Egger	IBD	8	-0.793641	0.217353	0.0106886	No
ukbppp	SHISA5	Weighted median	CD	5	-0.385599	0.151559	0.0109522	No
ukbppp	FCGR2B	Weighted median	UC	11	0.365386	0.143726	0.0110142	No
ukbppp	ANXA2	MR Egger	UC	13	0.504454	0.166635	0.0115048	No
ukbppp	CXCL8	Wald ratio	UC	1	0.709204	0.282755	0.0121351	No
ukbppp	PRAP1	Weighted median	UC	8	0.225148	0.091837	0.0142222	No
ukbppp	FCN1	Weighted median	IBD	14	-0.225527	0.0932531	0.015587	No
ukbppp	CXCL8	Wald ratio	UC	1	0.699022	0.289815	0.015867	No
ukbppp	FCN1	Weighted median	UC	14	-0.284768	0.118307	0.0160831	No
ukbppp	SMOC1	MR Egger	IBD	13	0.29425	0.104478	0.0167756	No
ukbppp	MAP4K5	Weighted median	CD	4	0.336737	0.141215	0.0170992	No
ukbppp	CCL25	MR Egger	UC	7	-1.35236	0.391762	0.0181985	No
ukbppp	SCLY	Weighted median	IBD	3	0.205944	0.0880288	0.019309	No
ukbppp	MAPKAPK2	Weighted median	IBD	3	0.247153	0.108279	0.0224561	No
ukbppp	F3	Weighted median	UC	9	0.232683	0.102403	0.0230722	No
ukbppp	TNFRSF4	Weighted median	CD	4	-0.475884	0.210739	0.023935	No
ukbppp	TNR	MR Egger	IBD	14	-0.51534	0.200286	0.0244096	No
ukbppp	CLEC7A	Weighted median	UC	5	-0.48958	0.218649	0.0251485	No
ukbppp	VEGFB	Weighted median	IBD	4	-0.302115	0.135642	0.0259277	No
ukbppp	IL31RA	Weighted median	CD	3	0.205152	0.0921403	0.0259792	No
ukbppp	VIT	Weighted median	UC	3	0.290481	0.131604	0.0272972	No
ukbppp	CHRDL2	Weighted median	CD	6	-0.165718	0.0755901	0.0283561	No
ukbppp	COL18A1	Weighted median	IBD	8	-0.216523	0.100489	0.0311852	No
LarInt	COL6A2	Weighted median	UC	4	0.205943	0.0956956	0.0313921	No
ukbppp	CSF2	MR Egger	CD	4	-1.69482	0.319402	0.0337295	No
ukbppp	LGALS4	Weighted median	CD	4	-0.474386	0.224739	0.0347867	No
ukbppp	PLXDC2	Weighted median	CD	6	0.526076	0.250436	0.0356728	No
ukbppp	ITGBL1	MR Egger	UC	12	0.352467	0.145286	0.0356917	No
ukbppp	CSF2	Weighted median	CD	4	-0.25614	0.122421	0.0364119	No
ukbppp	LYZL2	Weighted median	CD	4	0.218625	0.105303	0.0378802	No
ukbppp	NECTIN4	Weighted median	UC	8	0.18375	0.0890975	0.0391746	No
ukbppp	ADAMTSL4	Weighted median	UC	8	-0.238617	0.115704	0.0391782	No
ukbppp	IGLC2	Weighted median	IBD	4	0.216779	0.105952	0.0407556	No
LarInt	SEMA3G	Weighted median	CD	3	0.281691	0.137805	0.0409415	No
ukbppp	INHBC	Weighted median	UC	14	-0.174224	0.0854198	0.0413886	No
LarInt	REG1A	Weighted median	CD	3	0.157333	0.078129	0.0440341	No
ukbppp	ESM1	Weighted median	CD	5	-0.303502	0.150764	0.0441044	No
ukbppp	SIGLEC8	Weighted median	CD	14	-0.132505	0.0665138	0.0463556	No
ukbppp	MMP8	Weighted median	IBD	5	0.161499	0.0814256	0.0473234	No
ukbppp	VEGFB	Weighted median	CD	4	-0.389417	0.196382	0.0473718	No
ukbppp	CSF2	MR Egger	IBD	4	-0.979843	0.228363	0.0502579	No
ukbppp	SMOC1	MR Egger	UC	13	0.286152	0.132116	0.0531531	No
ukbppp	ESM1	Weighted median	IBD	5	-0.200312	0.103618	0.0532138	No
ukbppp	ITGBL1	MR Egger	IBD	12	0.249827	0.114135	0.0534373	No
LarInt	CCL7	Weighted median	IBD	3	0.0664691	0.0347521	0.0557912	No
ukbppp	CD244	Weighted median	IBD	4	-0.336677	0.176314	0.056193	No
ukbppp	SLURP1	MR Egger	CD	10	0.62828	0.283466	0.0575024	No
ukbppp	LGALS3	MR Egger	IBD	17	0.18007	0.0899335	0.0636788	No
ukbppp	CELSR2	Weighted median	CD	3	-0.118566	0.0640327	0.0640765	No
LarInt	IGDCC4	Weighted median	UC	3	-0.168245	0.0908971	0.0641779	No
LarInt	CCL7	Weighted median	UC	3	0.0788635	0.044386	0.0756064	No
ukbppp	IFNGR1	Weighted median	IBD	4	-0.164516	0.0926691	0.0758473	No
ukbppp	RETN	MR Egger	IBD	8	0.189613	0.0895756	0.0786314	No
ukbppp	ICAM5	Weighted median	UC	7	0.0663948	0.0379648	0.0803163	No
LarInt	HGFAC	Weighted median	UC	3	-0.136548	0.0781626	0.0806414	No
ukbppp	LGALS3	MR Egger	CD	17	0.269796	0.14429	0.0811559	No
ukbppp	MTHFSD	Weighted median	IBD	10	-0.179191	0.10308	0.0821462	No
ukbppp	PNLIPRP1	MR Egger	CD	7	0.413364	0.191609	0.083468	No
ukbppp	SELP	MR Egger	UC	7	0.328229	0.154016	0.0862796	No
ukbppp	MMP8	Weighted median	CD	5	0.192798	0.113946	0.0906432	No
ukbppp	AHNAK2	Weighted median	UC	4	0.167126	0.0987898	0.0906975	No
ukbppp	PTGDS	Weighted median	IBD	7	-0.348746	0.206793	0.0917097	No
ukbppp	XCL1	Weighted median	IBD	4	-0.362399	0.216539	0.0942107	No
ukbppp	CD244	Weighted median	UC	4	-0.368385	0.220162	0.0942799	No
ukbppp	LIPF	Weighted median	IBD	8	-0.169099	0.101505	0.0957305	No
ukbppp	IL17RB	Weighted median	IBD	8	0.110148	0.0666014	0.0981597	No
ukbppp	ERBB2	MR Egger	UC	8	-0.40708	0.20833	0.0985087	No
ukbppp	CCL13	Weighted median	IBD	8	0.186168	0.112725	0.0986337	No
ukbppp	PRSS22	Weighted median	UC	4	-0.320911	0.196324	0.102133	No
ukbppp	CCL24	Weighted median	UC	3	0.329305	0.20581	0.109589	No
ukbppp	MTHFSD	Weighted median	UC	10	-0.219441	0.137347	0.110107	No
ukbppp	SPINK2	Weighted median	IBD	12	-0.094023	0.0588762	0.110274	No
ukbppp	NOTCH1	Weighted median	UC	4	0.414571	0.26033	0.111275	No
ukbppp	PTGDS	Weighted median	CD	7	-0.486454	0.306858	0.112904	No
ukbppp	GBP4	Weighted median	IBD	8	0.146698	0.0928591	0.114155	No
ukbppp	ENDOU	Weighted median	CD	3	0.459942	0.291949	0.11516	No
ukbppp	C9	Weighted median	CD	5	-0.333513	0.212619	0.116743	No
ukbppp	SELP	MR Egger	IBD	7	0.30299	0.15999	0.116788	No
ukbppp	SHISA5	Weighted median	IBD	5	-0.189161	0.120908	0.117698	No
ukbppp	SCLY	Weighted median	CD	3	0.187413	0.12124	0.122154	No
ukbppp	CD200	MR Egger	CD	6	-0.460639	0.237786	0.124778	No
ukbppp	CCL24	Weighted median	IBD	3	0.242322	0.158866	0.12718	No
ukbppp	NELL2	Weighted median	IBD	3	-0.147633	0.0973142	0.129247	No
ukbppp	PIGR	Weighted median	UC	4	0.181994	0.120713	0.131642	No
ukbppp	CD48	MR Egger	CD	6	0.475517	0.253782	0.134251	No
ukbppp	RNF149	Weighted median	UC	3	0.40438	0.270913	0.135527	No
ukbppp	GPC1	Weighted median	IBD	5	0.0735925	0.0493846	0.136174	No
ukbppp	PLXDC1	Weighted median	CD	11	-0.115257	0.078083	0.13992	No
LarInt	EPHA1	Weighted median	UC	3	0.0484338	0.0328204	0.140019	No
LarInt	ADAMTSL1	Weighted median	IBD	4	-0.0926126	0.0631775	0.142672	No
ukbppp	CDH17	Weighted median	CD	6	0.191551	0.130959	0.143554	No
LarInt	IDUA	Weighted median	UC	3	-0.245999	0.168653	0.144673	No
ukbppp	ERBB2	MR Egger	IBD	8	-0.343971	0.206408	0.14667	No
ukbppp	SH3BP1	Weighted median	UC	7	0.139414	0.0978223	0.154108	No
LarInt	ADAMTSL1	Weighted median	UC	4	-0.109668	0.0770265	0.154512	No
ukbppp	NELL2	Weighted median	UC	3	-0.176522	0.124399	0.155901	No
ukbppp	CFH	Weighted median	UC	3	-0.293086	0.208098	0.159011	No
ukbppp	ADA	Weighted median	UC	11	0.124898	0.0886893	0.159054	No
ukbppp	PIK3AP1	Weighted median	IBD	6	0.128942	0.0915708	0.159096	No
ukbppp	CA4	Weighted median	IBD	4	-0.193039	0.137387	0.160001	No
ukbppp	AGRP	Weighted median	CD	3	-0.554748	0.395531	0.160754	No
LarInt	REG3A	Weighted median	CD	4	0.205065	0.146923	0.162796	No
ukbppp	SIGLEC1	MR Egger	CD	9	-0.223215	0.143523	0.163836	No
ukbppp	C1QTNF1	Weighted median	UC	5	-0.133517	0.097466	0.170723	No
ukbppp	ANGPTL1	Weighted median	CD	4	0.155309	0.113589	0.171532	No
ukbppp	GM2A	Weighted median	UC	17	0.101795	0.07474	0.173202	No
ukbppp	RLN2	Weighted median	IBD	6	-0.155789	0.11536	0.176869	No
ukbppp	IL2RA	Weighted median	IBD	4	0.181359	0.135702	0.181403	No
ukbppp	NECTIN4	Weighted median	IBD	8	0.0927395	0.069794	0.183927	No
ukbppp	CD1C	Weighted median	UC	5	-0.292656	0.222059	0.187531	No
ukbppp	CCL13	Weighted median	CD	8	0.240838	0.182869	0.18784	No
ukbppp	ENTPD5	Weighted median	CD	3	-0.287662	0.223142	0.197349	No
ukbppp	UBE2L6	Weighted median	IBD	3	-0.0941702	0.0744827	0.206114	No
LarInt	LILRB3	Weighted median	IBD	3	0.0291537	0.0232363	0.209602	No
LarInt	EPHA1	Weighted median	IBD	3	0.0335321	0.0268261	0.211307	No
ukbppp	MMP10	Weighted median	UC	11	-0.108985	0.0872377	0.211559	No
ukbppp	GBP2	Weighted median	UC	3	0.241028	0.194253	0.214681	No
ukbppp	SNX9	Weighted median	CD	3	-0.33982	0.275922	0.218107	No
ukbppp	CSF2	Weighted median	IBD	4	-0.108183	0.087859	0.218202	No
LarInt	COL6A2	Weighted median	IBD	4	0.0975391	0.0795614	0.220214	No
LarInt	CNTN4	Weighted median	CD	5	-0.122369	0.101965	0.230098	No
ukbppp	CD274	Weighted median	IBD	6	0.164704	0.13747	0.230872	No
ukbppp	IL17RB	Weighted median	UC	8	0.0972736	0.0814078	0.232129	No
ukbppp	BMPER	Weighted median	UC	10	-0.130197	0.109827	0.235833	No
LarInt	NCAM1	Weighted median	IBD	4	0.0680714	0.0574936	0.23642	No
ukbppp	LILRA6	MR Egger	UC	12	-0.104611	0.0832038	0.237218	No
ukbppp	NUB1	Weighted median	IBD	3	-0.128173	0.108575	0.237802	No
ukbppp	GBP4	Weighted median	UC	8	0.139187	0.118876	0.241656	No
ukbppp	NFATC1	Weighted median	IBD	7	0.172136	0.147083	0.241868	No
ukbppp	IL2RA	Weighted median	UC	4	0.186663	0.160444	0.244661	No
ukbppp	CNPY4	Weighted median	CD	4	0.136715	0.117637	0.245161	No
LarInt	CCL7	Weighted median	CD	3	0.0543538	0.0470231	0.247724	No
ukbppp	COL18A1	Weighted median	UC	8	-0.139972	0.12292	0.254818	No
ukbppp	ITGA11	Weighted median	UC	8	-0.100341	0.088768	0.258317	No
ukbppp	KLK13	Weighted median	CD	5	0.0998111	0.0889702	0.261927	No
ukbppp	FBN2	Weighted median	UC	4	0.246078	0.220483	0.264385	No
ukbppp	C1QTNF9	Weighted median	CD	6	-0.207435	0.186391	0.265751	No
ukbppp	ASAH2	Weighted median	CD	5	-0.138881	0.12491	0.266205	No
ukbppp	HS6ST1	Weighted median	CD	7	0.114527	0.10302	0.26627	No
ukbppp	NOTCH1	Weighted median	IBD	4	0.251393	0.226288	0.266592	No
ukbppp	IL6ST	Weighted median	UC	3	-0.137557	0.12438	0.268751	No
ukbppp	GALNT10	Weighted median	IBD	3	-0.112595	0.101963	0.269474	No
ukbppp	MAPKAPK2	Weighted median	CD	3	0.126679	0.114853	0.270044	No
LarInt	COL6A1	Weighted median	CD	3	0.022591	0.0205968	0.272718	No
LarInt	ERAP1	Weighted median	CD	3	-0.037724	0.0345846	0.275371	No
ukbppp	MTHFSD	Weighted median	CD	10	-0.161416	0.149436	0.280068	No
ukbppp	HSPB1	Weighted median	UC	3	0.22045	0.208471	0.2903	No
ukbppp	CD1C	Weighted median	IBD	5	-0.167579	0.162879	0.303549	No
ukbppp	LGALS4	Weighted median	IBD	4	-0.161921	0.157578	0.304154	No
LarInt	CRTAC1	Weighted median	CD	3	-0.0608379	0.0600736	0.311192	No
LarInt	MMP7	Weighted median	IBD	3	-0.0624	0.0616349	0.31134	No
ukbppp	GFRAL	Weighted median	IBD	4	0.232982	0.230744	0.312638	No
ukbppp	APRT	Weighted median	UC	3	0.336368	0.337991	0.31964	No
ukbppp	CD177	Weighted median	IBD	12	0.0640277	0.0644595	0.320563	No
ukbppp	MAPKAPK2	Weighted median	UC	3	0.177581	0.1795	0.322511	No
ukbppp	CD274	Weighted median	UC	6	0.167057	0.16898	0.322848	No
ukbppp	CEACAM19	Weighted median	IBD	4	-0.0870426	0.0882909	0.324201	No
ukbppp	PRSS2	Weighted median	IBD	5	-0.125581	0.130193	0.334758	No
LarInt	APCS	Weighted median	CD	3	-0.111171	0.116137	0.338445	No
ukbppp	SELP	Weighted median	UC	7	0.0975163	0.102552	0.341659	No
ukbppp	UBE2L6	Weighted median	CD	3	-0.10137	0.106725	0.342202	No
ukbppp	BMP10	Weighted median	IBD	6	-0.0764897	0.0805771	0.342481	No
ukbppp	REG3A	Weighted median	IBD	9	-0.0712844	0.0759912	0.348213	No
ukbppp	TRIM5	Weighted median	CD	7	0.139808	0.149346	0.349202	No
ukbppp	TNR	Weighted median	IBD	14	-0.112381	0.120502	0.35102	No
ukbppp	NUB1	Weighted median	UC	3	-0.123647	0.132677	0.35137	No
ukbppp	SPINK8	Weighted median	IBD	7	-0.157681	0.170101	0.353935	No
LarInt	FAM3D	Weighted median	IBD	3	0.0456808	0.0501663	0.362513	No
ukbppp	HNMT	Weighted median	UC	11	-0.0767513	0.0845477	0.363991	No
ukbppp	HMBS	Weighted median	IBD	3	0.13562	0.149472	0.364231	No
LarInt	LILRA5	Weighted median	UC	3	0.054209	0.060106	0.367115	No
ukbppp	SGSH	Weighted median	UC	5	-0.106515	0.11953	0.372868	No
ukbppp	FAM3B	Weighted median	UC	3	0.0961806	0.108916	0.377197	No
ukbppp	MARCO	Weighted median	IBD	8	0.130599	0.148763	0.379997	No
LarInt	AMY1C	Weighted median	UC	3	-0.133663	0.152772	0.381619	No
LarInt	LUM	Weighted median	CD	4	-0.174813	0.2	0.382083	No
ukbppp	DCC	Weighted median	CD	4	0.0875367	0.100288	0.382741	No
ukbppp	NOTCH2	Weighted median	UC	3	0.166179	0.191836	0.386349	No
ukbppp	MAN1A2	Weighted median	IBD	6	-0.0733503	0.0848412	0.38728	No
ukbppp	SIGLEC6	Weighted median	UC	14	0.0579281	0.0671696	0.388459	No
ukbppp	LY96	Weighted median	CD	3	0.364773	0.426856	0.392796	No
ukbppp	PLXDC1	Weighted median	IBD	11	-0.0497714	0.0583748	0.393871	No
ukbppp	CA4	Weighted median	CD	4	0.141241	0.166399	0.395989	No
ukbppp	MSR1	Weighted median	IBD	8	0.0680782	0.0804153	0.397228	No
ukbppp	HSBP1	Weighted median	CD	11	0.102738	0.122535	0.401785	No
LarInt	REG3A	Weighted median	IBD	4	0.0895719	0.107119	0.403047	No
ukbppp	KDR	Weighted median	UC	9	0.0887677	0.106864	0.406164	No
ukbppp	SMAD3	Weighted median	UC	4	0.0799534	0.0967872	0.408762	No
ukbppp	RAB44	Weighted median	IBD	4	-0.132908	0.162218	0.412606	No
ukbppp	CA3	Weighted median	CD	6	-0.113021	0.138887	0.415782	No
ukbppp	DCC	Weighted median	IBD	4	0.0610299	0.0751784	0.416906	No
ukbppp	INHBC	Weighted median	IBD	14	-0.0476206	0.060219	0.429066	No
ukbppp	GASK1A	Weighted median	CD	5	-0.102473	0.131533	0.435942	No
ukbppp	ITGB7	Weighted median	IBD	3	0.130341	0.168052	0.437986	No
ukbppp	SPON1	Weighted median	IBD	5	-0.0886542	0.115897	0.444309	No
LarInt	AMY1C	MR Egger	UC	3	-0.898482	0.766704	0.449724	No
ukbppp	CHGB	Weighted median	CD	8	-0.0397462	0.052719	0.450894	No
ukbppp	CKAP4	Weighted median	CD	8	-0.0897709	0.119174	0.451285	No
LarInt	AMY1B	MR Egger	CD	3	0.522803	0.448746	0.451566	No
ukbppp	SH3GLB2	Weighted median	UC	3	0.226074	0.302611	0.455016	No
ukbppp	ATRAID	Weighted median	IBD	3	-0.124448	0.166784	0.455569	No
ukbppp	IGFBP3	Weighted median	CD	7	-0.136387	0.183256	0.456729	No
ukbppp	ART3	Weighted median	CD	9	0.078352	0.105835	0.459107	No
ukbppp	NUCB2	Weighted median	UC	9	-0.101524	0.138796	0.464497	No
ukbppp	PDCD1	Weighted median	CD	7	-0.0983702	0.135104	0.466546	No
LarInt	IDUA	Weighted median	IBD	3	-0.100536	0.139371	0.47069	No
ukbppp	ERBB2	Weighted median	UC	8	-0.0876474	0.12199	0.47246	No
ukbppp	GBP2	Weighted median	IBD	3	0.107101	0.149457	0.473621	No
ukbppp	PRSS2	Weighted median	CD	5	-0.136021	0.190659	0.475583	No
ukbppp	UBE2L6	Weighted median	UC	3	-0.0650196	0.0918842	0.479177	No
GenMap	CP	Weighted median	UC	3	-0.0609405	0.0873328	0.485304	No
ukbppp	CALCA	Weighted median	IBD	3	-0.105095	0.153978	0.4949	No
ukbppp	KLK15	Weighted median	CD	4	0.177125	0.259779	0.495348	No
ukbppp	ART3	Weighted median	IBD	9	-0.0513022	0.0752907	0.495626	No
ukbppp	HAVCR2	Weighted median	CD	3	0.178319	0.261806	0.495801	No
ukbppp	PRSS22	Weighted median	IBD	4	-0.0998973	0.148496	0.501121	No
ukbppp	GM2A	Weighted median	IBD	17	0.042615	0.0639844	0.505398	No
ukbppp	STX7	Weighted median	IBD	5	0.105592	0.15929	0.5074	No
ukbppp	LYVE1	Weighted median	CD	5	-0.111069	0.167563	0.507429	No
ukbppp	IL10RB	Weighted median	CD	16	0.0647514	0.0977545	0.507722	No
ukbppp	THBD	Weighted median	IBD	6	-0.065185	0.100726	0.517532	No
ukbppp	AAMDC	Weighted median	CD	7	0.145476	0.225528	0.518897	No
ukbppp	FCAMR	Weighted median	IBD	3	0.0988543	0.153779	0.520333	No
ukbppp	GSTA1	Weighted median	IBD	4	0.197625	0.309365	0.522946	No
ukbppp	IL17RB	Weighted median	CD	8	0.055891	0.0885717	0.528024	No
ukbppp	THBS2	Weighted median	IBD	8	0.0553114	0.0876886	0.528191	No
LarInt	CFHR2	Weighted median	CD	3	-0.0374625	0.0594239	0.528415	No
ukbppp	CEACAM5	Weighted median	CD	5	0.0782529	0.125	0.531301	No
ukbppp	EPHX2	Weighted median	CD	4	-0.126719	0.204116	0.534719	No
LarInt	GFRA2	Weighted median	IBD	3	-0.0286901	0.0463092	0.535565	No
ukbppp	LPO	Weighted median	CD	3	0.168665	0.272949	0.536617	No
ukbppp	LILRB1	Weighted median	CD	8	0.132871	0.215152	0.536862	No
ukbppp	ADAMTS15	Weighted median	CD	3	-0.150569	0.246935	0.542026	No
ukbppp	SELP	Weighted median	CD	7	-0.0603884	0.0997567	0.544942	No
ukbppp	PMM2	Weighted median	IBD	3	0.0489283	0.0827092	0.554138	No
ukbppp	C9	Weighted median	IBD	5	-0.0877071	0.155865	0.573631	No
ukbppp	GBP2	Weighted median	CD	3	0.11579	0.207281	0.576426	No
ukbppp	IL10RB	Weighted median	IBD	16	0.0406893	0.0733557	0.57911	No
ukbppp	TNFRSF21	Weighted median	CD	5	-0.103724	0.187473	0.580077	No
ukbppp	CASP8	Weighted median	IBD	5	0.0430019	0.0779825	0.581339	No
ukbppp	SLITRK6	Weighted median	CD	4	-0.0558079	0.101636	0.58294	No
ukbppp	NCR3LG1	Weighted median	IBD	5	-0.0576632	0.106354	0.587694	No
ukbppp	CCL7	Weighted median	UC	3	0.0997469	0.184966	0.5897	No
ukbppp	SH3GLB2	Weighted median	IBD	3	-0.130003	0.242395	0.591733	No
ukbppp	RNASE6	Weighted median	UC	4	0.161735	0.303029	0.59353	No
ukbppp	SWAP70	Weighted median	UC	3	-0.0723024	0.137402	0.598742	No
ukbppp	NFATC1	Weighted median	UC	7	0.100408	0.192517	0.601981	No
ukbppp	INHBC	Weighted median	CD	14	0.0325046	0.0630408	0.606125	No
ukbppp	LRP11	Weighted median	IBD	3	-0.139589	0.271605	0.607293	No
ukbppp	ADA	Weighted median	IBD	11	0.0359233	0.0701886	0.608784	No
ukbppp	THBS4	Weighted median	IBD	8	-0.0548224	0.109451	0.616453	No
ukbppp	LILRA6	Weighted median	UC	12	0.035753	0.0714709	0.616902	No
LarInt	C1QC	Weighted median	IBD	4	0.0193126	0.0386931	0.617693	No
ukbppp	GSTA1	Weighted median	CD	4	-0.236934	0.474838	0.617794	No
ukbppp	NECTIN4	Weighted median	CD	8	0.0451029	0.0920788	0.624254	No
ukbppp	SELP	Weighted median	IBD	7	-0.04226	0.0866108	0.625599	No
ukbppp	ERBB2	Weighted median	CD	8	-0.0631828	0.131354	0.630508	No
ukbppp	CLEC7A	Weighted median	IBD	5	-0.0841064	0.176588	0.633871	No
ukbppp	CRACR2A	Weighted median	IBD	3	-0.0637874	0.134302	0.634818	No
ukbppp	VASH1	Weighted median	UC	3	-0.0911659	0.194029	0.638458	No
LarInt	VWA2	Weighted median	UC	4	-0.0605266	0.130108	0.641787	No
ukbppp	CTRB1	Weighted median	CD	10	0.098899	0.215755	0.646676	No
LarInt	PSG9	Weighted median	CD	3	-0.0558498	0.121911	0.646867	No
LarInt	WISP1	Weighted median	IBD	3	-0.0132731	0.0290764	0.648036	No
ukbppp	LILRA6	Weighted median	CD	12	-0.0360483	0.0791613	0.648838	No
ukbppp	RNF149	Weighted median	IBD	3	0.100857	0.223135	0.651269	No
ukbppp	AGXT	Weighted median	UC	8	-0.0808783	0.180195	0.653548	No
ukbppp	PMM2	Weighted median	UC	3	0.0460154	0.104229	0.658861	No
ukbppp	RTBDN	Weighted median	CD	3	-0.0647587	0.14966	0.665228	No
ukbppp	TNC	Weighted median	IBD	4	0.0449981	0.105832	0.670702	No
ukbppp	IL1R1	Weighted median	IBD	5	0.039993	0.0947255	0.67288	No
ukbppp	CD200	Weighted median	CD	6	0.060492	0.149139	0.685031	No
ukbppp	MMP7	Weighted median	IBD	8	0.0484681	0.122783	0.693031	No
ukbppp	CRACR2A	Weighted median	CD	3	-0.0749071	0.191489	0.695662	No
ukbppp	HAVCR2	Weighted median	IBD	3	0.0756348	0.193581	0.696008	No
LarInt	SIGLEC6	Weighted median	CD	4	0.0246013	0.0633565	0.697795	No
ukbppp	MILR1	Weighted median	CD	21	0.0314008	0.0809249	0.697998	No
ukbppp	ADA	Weighted median	CD	11	-0.0359081	0.0927499	0.698645	No
ukbppp	DDC	Weighted median	UC	4	-0.102757	0.266647	0.699964	No
ukbppp	MARCO	Weighted median	CD	8	0.082386	0.215655	0.702441	No
LarInt	EMILIN3	Weighted median	CD	3	-0.0262775	0.0689216	0.703005	No
ukbppp	ASRGL1	Weighted median	CD	3	-0.054677	0.147293	0.710479	No
ukbppp	TEX101	Weighted median	CD	4	-0.0495509	0.134718	0.713014	No
ukbppp	CASP8	Weighted median	UC	5	0.0346384	0.0943744	0.713595	No
ukbppp	LRPAP1	Weighted median	CD	6	0.108301	0.299611	0.717746	No
ukbppp	EFHD1	Weighted median	UC	8	0.0389942	0.108016	0.718097	No
ukbppp	MCEMP1	Weighted median	UC	5	-0.0410805	0.114703	0.720232	No
ukbppp	NTF3	Weighted median	UC	6	0.0452797	0.127001	0.721443	No
ukbppp	LRPAP1	Weighted median	IBD	6	0.0770998	0.217861	0.723418	No
ukbppp	SDC4	Weighted median	CD	8	-0.0684403	0.193899	0.724112	No
ukbppp	LRG1	Weighted median	CD	4	-0.0731009	0.209183	0.726745	No
LarInt	KLB	Weighted median	CD	3	0.0311836	0.0916662	0.733716	No
ukbppp	ADAM8	Weighted median	UC	9	-0.0199688	0.059456	0.736977	No
ukbppp	TRIM21	Weighted median	IBD	3	-0.107125	0.322986	0.740139	No
ukbppp	ENTPD5	Weighted median	IBD	3	-0.0600012	0.181716	0.741255	No
ukbppp	TNC	Weighted median	UC	4	0.0422126	0.128572	0.742671	No
ukbppp	SCGB1A1	Weighted median	CD	6	0.0473045	0.144738	0.743797	No
ukbppp	ITGB7	Weighted median	UC	3	0.0701731	0.215822	0.745073	No
ukbppp	TNC	Weighted median	CD	4	0.0460578	0.142939	0.747287	No
ukbppp	MAMDC2	Weighted median	UC	3	-0.0352377	0.109421	0.747424	No
ukbppp	ADAMTS15	Weighted median	IBD	3	-0.0625204	0.198325	0.752578	No
ukbppp	CCL7	Weighted median	CD	3	-0.0675046	0.216275	0.754946	No
ukbppp	IL1R1	Weighted median	CD	5	-0.039182	0.125799	0.755446	No
ukbppp	DLL1	Weighted median	IBD	6	-0.0295215	0.102205	0.7727	No
LarInt	WISP1	Weighted median	CD	3	0.0121509	0.0421228	0.772992	No
ukbppp	GFAP	Weighted median	IBD	3	0.0562687	0.199683	0.778104	No
ukbppp	GZMA	Weighted median	IBD	3	0.0726452	0.2598	0.779769	No
ukbppp	FCAMR	Weighted median	CD	3	0.0590426	0.211516	0.780137	No
ukbppp	RAB44	Weighted median	UC	4	-0.0512729	0.188431	0.785542	No
ukbppp	TNFSF14	Weighted median	IBD	9	-0.0175285	0.0645313	0.785908	No
ukbppp	MSR1	Weighted median	CD	8	0.024692	0.0911734	0.786526	No
ukbppp	IGLC2	Weighted median	CD	4	0.0366533	0.136158	0.787779	No
ukbppp	LRP11	Weighted median	UC	3	-0.0880358	0.330522	0.789967	No
ukbppp	KLB	Weighted median	IBD	6	0.0301207	0.113129	0.790047	No
ukbppp	SH3BP1	Weighted median	IBD	7	0.0202078	0.0777424	0.794915	No
ukbppp	LCP1	Weighted median	CD	7	0.0637653	0.247267	0.796499	No
LarInt	PSG9	Weighted median	IBD	3	0.0230582	0.08959	0.796889	No
ukbppp	LGALS3	Weighted median	CD	17	0.0237557	0.0950677	0.802678	No
ukbppp	KLB	Weighted median	CD	6	0.0401835	0.167214	0.810089	No
ukbppp	MAMDC4	Weighted median	IBD	5	0.0287478	0.122135	0.813916	No
ukbppp	TFF2	Weighted median	CD	3	-0.0386194	0.165007	0.814949	No
ukbppp	LRG1	Weighted median	IBD	4	-0.0371416	0.161301	0.817887	No
ukbppp	KYNU	Weighted median	IBD	3	0.0280622	0.122001	0.81808	No
ukbppp	AGXT	Weighted median	IBD	8	-0.0315189	0.140056	0.821944	No
ukbppp	SMAD3	Weighted median	IBD	4	0.0166757	0.0743832	0.822612	No
ukbppp	LRPAP1	Weighted median	UC	6	0.0426885	0.192153	0.82419	No
ukbppp	REN	Weighted median	UC	3	0.0602844	0.272804	0.825107	No
ukbppp	PON3	Weighted median	UC	3	-0.0151358	0.0695812	0.827797	No
ukbppp	SPON1	Weighted median	UC	5	0.0358697	0.166235	0.829162	No
LarInt	ITIH5	Weighted median	UC	5	0.0123913	0.0575873	0.829632	No
ukbppp	RTBDN	Weighted median	IBD	3	-0.0231066	0.109976	0.833586	No
ukbppp	FABP1	Weighted median	IBD	4	-0.0155462	0.0741655	0.833968	No
ukbppp	DDC	Weighted median	CD	4	-0.0542121	0.260893	0.835389	No
ukbppp	RLN2	Weighted median	UC	6	0.0266662	0.136519	0.845135	No
ukbppp	SPINK8	Weighted median	CD	7	0.0444017	0.229211	0.846399	No
ukbppp	GZMA	Weighted median	CD	3	0.0715401	0.369496	0.846477	No
ukbppp	GPR15L	Weighted median	CD	11	0.0193246	0.100275	0.847182	No
ukbppp	SBSN	Weighted median	UC	6	0.0393181	0.207772	0.849908	No
ukbppp	KIR2DL3	Weighted median	UC	7	0.019162	0.103859	0.853621	No
LarInt	MATN2	Weighted median	UC	3	0.0277019	0.157907	0.860741	No
ukbppp	ERBB2	Weighted median	IBD	8	0.0172893	0.10399	0.867952	No
LarInt	MATN2	Weighted median	IBD	3	0.0198313	0.122242	0.871125	No
LarInt	COLEC12	Weighted median	IBD	3	-0.0164744	0.103087	0.873031	No
ukbppp	SPINK8	Weighted median	UC	7	0.0319027	0.204138	0.875812	No
LarInt	CCL8	Weighted median	UC	3	-0.00401515	0.0259449	0.877013	No
ukbppp	FCN1	Weighted median	CD	14	0.018539	0.120873	0.878102	No
ukbppp	VSTM1	Weighted median	IBD	10	-0.0138088	0.0918895	0.880547	No
ukbppp	VASH1	Weighted median	IBD	3	-0.0226522	0.151311	0.880996	No
ukbppp	DDC	Weighted median	IBD	4	-0.0310811	0.213594	0.884304	No
ukbppp	CLEC7A	Weighted median	CD	5	0.0408973	0.283062	0.88512	No
ukbppp	GRP	Weighted median	IBD	6	-0.0212194	0.147418	0.885547	No
ukbppp	THTPA	Weighted median	UC	3	-0.0221758	0.162074	0.891169	No
GenMap	NCAM1	Weighted median	CD	3	0.0104965	0.0796194	0.895116	No
ukbppp	MMP10	Weighted median	IBD	11	-0.00831072	0.0644963	0.897472	No
ukbppp	SPON1	Weighted median	CD	5	0.0222944	0.176376	0.899413	No
LarInt	REG1A	Weighted median	IBD	3	0.00756934	0.0599326	0.899496	No
ukbppp	CPVL	Weighted median	CD	9	0.0109691	0.0890845	0.902003	No
ukbppp	PLXDC1	Weighted median	UC	11	0.00815316	0.0707307	0.908231	No
ukbppp	TNFRSF8	Weighted median	IBD	6	-0.0088438	0.0792567	0.911153	No
ukbppp	FBN2	Weighted median	IBD	4	-0.0179889	0.165867	0.913636	No
ukbppp	THBS4	Weighted median	CD	8	0.0154025	0.146753	0.916411	No
ukbppp	FCAMR	Weighted median	UC	3	0.0175445	0.176582	0.920855	No
ukbppp	IL18	Weighted median	CD	6	-0.016871	0.170703	0.921271	No
ukbppp	CD83	Weighted median	CD	6	-0.0114435	0.126329	0.927822	No
ukbppp	SIGLEC8	Weighted median	UC	14	-0.00602353	0.0683856	0.929812	No
LarInt	CA1	Weighted median	CD	3	0.008401	0.101886	0.934285	No
ukbppp	ADGRE2	Weighted median	CD	3	0.00985821	0.124499	0.936887	No
ukbppp	SFTPA2	Weighted median	IBD	3	0.00487163	0.0615667	0.936931	No
ukbppp	NOTCH1	Weighted median	CD	4	0.0252121	0.34927	0.942454	No
ukbppp	NUCB2	Weighted median	IBD	9	0.00775415	0.109864	0.943732	No
ukbppp	CCL7	Weighted median	IBD	3	-0.0107535	0.159508	0.94625	No
ukbppp	TEX101	Weighted median	IBD	4	-0.00558506	0.0961498	0.953679	No
LarInt	CCL8	Weighted median	IBD	3	0.00118108	0.0205041	0.954066	No
ukbppp	TLR4	Weighted median	UC	3	-0.00763476	0.133309	0.954329	No
ukbppp	CCN5	Weighted median	CD	8	-0.0066934	0.117654	0.954632	No
ukbppp	SMOC1	Weighted median	IBD	13	0.00321086	0.0564726	0.954659	No
ukbppp	LILRA6	Weighted median	IBD	12	0.00285918	0.0512551	0.955514	No
GenMap	CP	Weighted median	CD	3	0.00540572	0.102723	0.958031	No
ukbppp	VSTM1	Weighted median	UC	10	0.00589593	0.117196	0.959877	No
LarInt	MATN2	Weighted median	CD	3	-0.00791663	0.161056	0.960796	No
ukbppp	CRELD2	Weighted median	UC	7	-0.00526784	0.116881	0.964051	No
ukbppp	OBP2B	Weighted median	IBD	6	-0.0136286	0.31097	0.965043	No
LarInt	TAC1	Weighted median	UC	3	0.0087806	0.211685	0.966914	No
ukbppp	ATRAID	Weighted median	CD	3	0.00842818	0.243326	0.972369	No
ukbppp	NCAM1	Weighted median	CD	12	-0.00268968	0.0816768	0.97373	No
ukbppp	TLR3	Weighted median	CD	7	-0.00383338	0.123836	0.975305	No
ukbppp	LPO	Weighted median	IBD	3	0.00635296	0.214303	0.97635	No
ukbppp	PTPRZ1	Weighted median	IBD	5	-0.00227882	0.0913963	0.980108	No
ukbppp	CXCL1	Weighted median	CD	8	0.00309477	0.146137	0.983104	No
LarInt	NCAM1	Weighted median	CD	4	0.00148406	0.0913003	0.987031	No
ukbppp	IL1R1	Weighted median	UC	5	-0.00180174	0.12139	0.988158	No
ukbppp	MAMDC2	Weighted median	IBD	3	-0.00118658	0.0882619	0.989274	No
ukbppp	CALCA	Weighted median	UC	3	0.0025276	0.198534	0.989842	No
[truncated: 2 more rows]

## Sheet: Supplementary Table 7
Source	Protein	Method	Outcome	Numbers of SNP	β	SE	P
[truncated: 117 more rows]

[truncated: 14 more sheets: Supplementary Table 8, Supplementary Table 9, Supplementary Table 10, Supplementary Table 11, Supplementary Table 12, Supplementary Table 13, Supplementary Table 14, Supplementary Table 15, Supplementary Table 16, Supplementary Table 17, Supplementary Table 18, Supplementary Table 19, Supplementary Table 20, Supplementary Table 21]
